# Supplementary material for: Dengue research networks: building evidence for policy and planning in Brazil
Source: Health Res Policy Syst. 2016 Nov 8;14:80. doi: 10.1186/s12961-016-0151-y (PMC5101674; doi:10.1186/s12961-016-0151-y)
Supplement: Additional file 2: Matrix S1. — Institutional network dataset (1995-1999). (CSV 3 kb) [file 12961_2016_151_MOESM2_ESM.csv]

	FundacaoOswaldoCruz_Brazil	UnivSaoPaulo_SaoPaulo_Brazil	GovernoEstadoSaoPaulo_SP_Brazil	InstitutoEvandroChagas_Brazil	UniversidadeFederalFluminense_Brazil	FundacaoNacionaldeSaude_Brazil	UniversidadeFederaldeMatoGrossodoSul_Brazil	FaculdadedeMed.deRibeiraoPreto_Brazil	InstitutoAdolfoLutz_Brazil	JohnsHopkinsUniversity_UnitedStates	NagasakiUniversity_Japan	PanAmericanHealthOrganization_Brasilia_Brazil	UniversidadeEstadualdeCampinas_Brazil	UniversidadeFederaldoCeara_Brazil	ArmedForcesRes.Inst.ofMed.Sci._Bangkok_Thailand	CentersforDiseaseControlandPrevention_UnitedStates	CentroUniversitariodeRioPreto_Brazil	Fund.HemocentrodeRibeiraoPreto_Brazil	GovernodoEstadoBahia_Brazil	GovernodoEstadoCeara	GovernodoEstado_RioGrandedoNorte	GovernoEstadoPernambuco_Brazil	GovernoEstadoRiodeJaneiro_Brazil	InstPasteur_Paris_France	Institutderecherchepourledeveloppement_IRD_Paris_France	InstitutoNacionaldeSaludPublica_Mexico	InstitutoNacionaldeSalud_Bogota_Colombia	LabEmilioRibas_Ceara_Brazil	MinistHlth&SocialDev_Caracas_Venezuela	OrgaosMunicipais_RioJaneiro	UniversidaddelValle_Cali_Colombia	UniversidadedeCaxiasdoSul_Brazil	UniversidadeFederaldeMatoGrosso_Brazil	UniversidadeFederaldoMaranhao_Brasil	WHO_Geneva_Switzerland	YaleUniv_USA
FundacaoOswaldoCruz_Brazil	15			1	4	1	2								1	1			1	1	1	1	1	1		1	1	1	1	1	1		1			1
UnivSaoPaulo_SaoPaulo_Brazil		8	3	1				1			1		1	1											1
GovernoEstadoSaoPaulo_SP_Brazil		3	6							2		2	1
InstitutoEvandroChagas_Brazil	1	1		4		1									1										1	1	1		1		1					1
UniversidadeFederalFluminense_Brazil	4				4																		1							1
FundacaoNacionaldeSaude_Brazil	1			1		3	1		1											1	1
UniversidadeFederaldeMatoGrossodoSul_Brazil	2					1	3													1	1	1						1
FaculdadedeMed.deRibeiraoPreto_Brazil		1						2	1		1							1
InstitutoAdolfoLutz_Brazil						1		1	2									1
JohnsHopkinsUniversity_UnitedStates			2							2		2
NagasakiUniversity_Japan		1						1			2
PanAmericanHealthOrganization_Brasilia_Brazil			2							2		2
UniversidadeEstadualdeCampinas_Brazil		1	1										2
UniversidadeFederaldoCeara_Brazil		1												2																					1
ArmedForcesRes.Inst.ofMed.Sci._Bangkok_Thailand	1			1											1											1	1		1		1					1
CentersforDiseaseControlandPrevention_UnitedStates	1															1
CentroUniversitariodeRioPreto_Brazil																	1
Fund.HemocentrodeRibeiraoPreto_Brazil								1	1									1
GovernodoEstadoBahia_Brazil	1																		1
GovernodoEstadoCeara	1					1	1													1	1
GovernodoEstado_RioGrandedoNorte	1					1	1													1	1
GovernoEstadoPernambuco_Brazil	1						1															1						1
GovernoEstadoRiodeJaneiro_Brazil	1				1																		1							1
InstPasteur_Paris_France	1																							1
Institutderecherchepourledeveloppement_IRD_Paris_France		1		1																					1
InstitutoNacionaldeSaludPublica_Mexico	1			1											1											1	1		1		1					1
InstitutoNacionaldeSalud_Bogota_Colombia	1			1											1											1	1		1		1					1
LabEmilioRibas_Ceara_Brazil	1						1															1						1
MinistHlth&SocialDev_Caracas_Venezuela	1			1											1											1	1		1		1					1
OrgaosMunicipais_RioJaneiro	1				1																		1							1
UniversidaddelValle_Cali_Colombia	1			1											1											1	1		1		1					1
UniversidadedeCaxiasdoSul_Brazil																																1
UniversidadeFederaldeMatoGrosso_Brazil	1																																1
UniversidadeFederaldoMaranhao_Brasil																																		1
WHO_Geneva_Switzerland														1																					1
YaleUniv_USA	1			1											1											1	1		1		1					1
