# Supplementary material for: Dengue research networks: building evidence for policy and planning in Brazil
Source: Health Res Policy Syst. 2016 Nov 8;14:80. doi: 10.1186/s12961-016-0151-y (PMC5101674; doi:10.1186/s12961-016-0151-y)
Supplement: Additional file 3: Matrix S2. — Institutional network dataset (2000-2004). CSV 17 kb [file 12961_2016_151_MOESM3_ESM.csv]

	FundacaoOswaldoCruz_Brazil	UnivSaoPaulo_SaoPaulo_Brazil	GovernoEstadoSaoPaulo_SP_Brazil	FundacaoNacionaldeSaude_Brazil	UniversidadeFederaldoParana_Brazil	UniversidadeEstadualdeMaringa_Brazil	UniversidadeFederalFluminense_Brazil	InstPasteur_Paris_France	InstitutoAdolfoLutz_Brazil	InstitutoEvandroChagas_Brazil	UnivFedRiodeJaneiro_RioDeJaneiro_Brazil	UniversidadeEstadualdeCampinas_Brazil	FaculdadedeMedicinadeSaoJosedoRioPreto_Brazil	FundacaodeMedicinaTropicaldoAmazonas_Manaus_Brazil	UniversityofCalifornia_UnitedStates	UniversidadeEstadualPaulista_Brazil	UniversidadeFederaldaBahia_Brazil	UniversidadeFederaldePernambuco_Brazil	UniversidadeFederaldoCeara_Brazil	Centrenationaldelarecherchescientifique_CNRS_Orleans_France	CentroUniversitariodeRioPreto_Brazil	EscoladeSaudePublicadoCeara_Fortaleza_Brazil	GovernoEstadoPernambuco_Brazil	GovernoEstadoRiodeJaneiro_Brazil	Institutderecherchepourledeveloppement_IRD_Paris_France	InstitutodeBiologiadoExercito_RiodeJaneiro_Brazil	MinisteriodaSaude_Brazil	OrgaosMunicipais_SaoPaulo	PontificiaUniversidadeCatolicadeSaoPaulo_Brazil	PrefeituradeSaoPaulo_Brazil	UnitedStatesArmyMedicalResearchInstituteforInfectiousDiseases_UnitedStates	UnivEstadoRioDeJaneiro_RioDeJaneiro_Brazil	UniversidadedeBrasilia_Brazil	UniversidadedeTaubate_Brazil	UniversidadeEstadualdoCeara_Brazil	UniversidadeEstadualdoMaranhao_Brazil	UniversidadeFederaldeGoias_Brazil	UniversidadeFederaldeMinasGerais_Brazil	UniversityofFlorida_UnitedStates	UniversityofTexas_UnitedStates	WalterReedArmyInst.ofResearch_SilverSpring_MD_UnitedStates	BenemeritaUniversidadAutonomadePuebla_MEXICO	CentersforDiseaseControlandPrevention_UnitedStates	CentrodeIngenieriaGeneticayBiotecnologia_Cuba	Ctro.EnsinoSup.Para_Brazil	FaculdadedeMed.deRibeiraoPreto_Brazil	FaculdadedeMedicinadeCampos_Brazil	FaculdadesIntegradasPadreAlbino_Brazil	Fed.AgriculturalResearchCentre_Germany
FundacaoOswaldoCruz_Brazil	46	1		4			2	5			1				4			2		2			2	1		2	2										1		2
UnivSaoPaulo_SaoPaulo_Brazil	1	26	5						3				1															1		2								1		1						1			1
GovernoEstadoSaoPaulo_SP_Brazil		5	15						1			1	4								2							1	2	2				2														1	1
FundacaoNacionaldeSaude_Brazil	4			11						2							1		2			1				2	1				1				1				1		1		1
UniversidadeFederaldoParana_Brazil					8				1																																	1
UniversidadeEstadualdeMaringa_Brazil						7																															1							1
UniversidadeFederalFluminense_Brazil	2						6				3																					1
InstPasteur_Paris_France	5							5												2			1
InstitutoAdolfoLutz_Brazil		3	1		1				5																			1
InstitutoEvandroChagas_Brazil				2						5																														1					1
UnivFedRiodeJaneiro_RioDeJaneiro_Brazil	1						3				5																					1
UniversidadeEstadualdeCampinas_Brazil			1									5
FaculdadedeMedicinadeSaoJosedoRioPreto_Brazil		1	4										4								2							1	2																			1
FundacaodeMedicinaTropicaldoAmazonas_Manaus_Brazil														4
UniversityofCalifornia_UnitedStates	4														4
UniversidadeEstadualPaulista_Brazil																3
UniversidadeFederaldaBahia_Brazil				1													3
UniversidadeFederaldePernambuco_Brazil	2																	3					1
UniversidadeFederaldoCeara_Brazil				2															3			2													1
Centrenationaldelarecherchescientifique_CNRS_Orleans_France	2							2												2			1
CentroUniversitariodeRioPreto_Brazil			2										2								2							1	2																			1
EscoladeSaudePublicadoCeara_Fortaleza_Brazil				1															2			2													1
GovernoEstadoPernambuco_Brazil	2							1										1		1			2
GovernoEstadoRiodeJaneiro_Brazil	1																							2
Institutderecherchepourledeveloppement_IRD_Paris_France																									2
InstitutodeBiologiadoExercito_RiodeJaneiro_Brazil	2			2																						2	1
MinisteriodaSaude_Brazil	2			1																						1	2										1
OrgaosMunicipais_SaoPaulo		1	1						1				1								1							2	1																			1
PontificiaUniversidadeCatolicadeSaoPaulo_Brazil			2										2								2							1	2																			1
PrefeituradeSaoPaulo_Brazil		2	2																											2
UnitedStatesArmyMedicalResearchInstituteforInfectiousDiseases_UnitedStates				1																											2										2		1
UnivEstadoRioDeJaneiro_RioDeJaneiro_Brazil							1				1																					2
UniversidadedeBrasilia_Brazil																																	2
UniversidadedeTaubate_Brazil			2																															2
UniversidadeEstadualdoCeara_Brazil				1															1			1													2
UniversidadeEstadualdoMaranhao_Brazil																																				2
UniversidadeFederaldeGoias_Brazil	1					1																					1										2
UniversidadeFederaldeMinasGerais_Brazil		1																																				2
UniversityofFlorida_UnitedStates	2			1																																			2
UniversityofTexas_UnitedStates		1								1																														2					1
WalterReedArmyInst.ofResearch_SilverSpring_MD_UnitedStates				1																											2										2		1
BenemeritaUniversidadAutonomadePuebla_MEXICO					1																																					1
CentersforDiseaseControlandPrevention_UnitedStates				1																											1										1		1
CentrodeIngenieriaGeneticayBiotecnologia_Cuba						1																																						1
Ctro.EnsinoSup.Para_Brazil										1																														1					1
FaculdadedeMed.deRibeiraoPreto_Brazil		1																																												1
FaculdadedeMedicinadeCampos_Brazil																																															1
FaculdadesIntegradasPadreAlbino_Brazil			1										1								1							1	1																			1
Fed.AgriculturalResearchCentre_Germany		1	1																																														1
FreeUniversityofBerlin_Germany																			1			1
GovernodoEstadoBrasilia_Brazil				1						1
GovernodoEstadoCeara				1															1			1													1
GovernodoEstadoFortaleza_Brazil																			1			1
GovernoEstadoPiaui_Brazil	1
HarvardUniv_USA				1															1
HealthCentralIII_BorboremaCity_SP_Brazil		1
HospitalAmazonia_Belem_PA_Brazil				1						1
HospitalAnaCosta_Santos_SP_Brazil		1
HospitalSaoRafael_Bahia_Brazil																	1
HospitalUniversitarioDr.AlfredoVanGrieken_Venezuela
HospitalVeneravelOrdemTerceiradaPenitencia_RiodeJaneiro_Brazil.
IllinoisStateUniv_Normal_ILUSA	1
IndustrialUniversityofSantander_Bucaramanga_Colombia		1
InstSaudeParana_LondrinaPR_Brazil
Inst.SaudedoDistritoFed_Brazil																									1
InstitutodeBiologiaMoleculardoParana(IBMP)_Parana_Brazil	1							1												1			1
InstitutodeMedecinaTropicalPedroKouri_DepartamentoVirologia_Habana10400_Cuba	1
InstitutodeTecnologiadaAeronautica_ITA_Brazil																1
InstitutoNacionaldePesquisasdaAmazonia_Manaus_Brazil																																				1
InstitutoVenezolanodeInvestigacionesCientificas_Venezuela
LouisianaStateUniversity_UnitedStates				1																											1										1		1
MinistryofHealth_Managua_Nicaragua	1														1
NationalMalariaEradicationService_PanamaCity_Panama																															1										1
NaturalHistoryMuseum_UnitedKingdom		1							1
OhioNoUniv_Ada_OHUSA		1																																						1
OrgaosMunicipais_MinasGerais_Brazil
OrgaosMunicipais_Para_Brazil										1
OrgaosMunicipais_RioJaneiro
PanAmericanHealthOrganization_Brasilia_Brazil																															1										1
PanamaCanalCommission_PanamaCity_Panama																															1										1
PoliclinicadeBotafogo																																1
PontificiaUniversidadeCatolicadeMinasGerais_Brazil																																						1
RedSarahHospAparatoLocomotor_BrasiliaDF_Brazil
SociedadeBrasileiradeClinicaMedica_Brazil	1
TokushimaBunriUniv_Japan					1
UnivEstadualLondrina_Parana_Brazil
UniversidaddelQuindio_Colombia					1																																					1
UniversidadNacionalExperimentalFranciscodeMiranda_Brazil
UniversidadedoEstadodoPara_Brazil				1						1
UniversidadedoSuldeSantaCatarina_Brazil
UniversidadeFederaldeRoraima_Brazil	1
UniversidadeFederaldeUberlandia_Brazil
UniversidadeFederaldoAmazonas_Brazil														1
UniversidadeFederaldoMaranhao_Brasil
UniversidadeFederaldoPara_Brazil				1						1
UniversidadeFederaldoPiaui_Brazil	1
UniversidadeParanaense_Umuarama_Brazil						1																															1
UniversidadeSaoFrancisco_Brazil												1
UniversityofPanama_PanamaCity_Panama																															1										1
[truncated: 50 more columns]
