# Supplementary material for: Dengue research networks: building evidence for policy and planning in Brazil
Source: Health Res Policy Syst. 2016 Nov 8;14:80. doi: 10.1186/s12961-016-0151-y (PMC5101674; doi:10.1186/s12961-016-0151-y)
Supplement: Additional file 4: Matrix S3. — Institutional network dataset (2005-2009). (CSV 85 kb) [file 12961_2016_151_MOESM4_ESM.csv]

	FundacaoOswaldoCruz_Brazil	UnivSaoPaulo_SaoPaulo_Brazil	GovernoEstadoSaoPaulo_SP_Brazil	UnivFedRiodeJaneiro_RioDeJaneiro_Brazil	UniversidadeFederalFluminense_Brazil	UniversidadeFederaldeMinasGerais_Brazil	UniversidadeFederaldoCeara_Brazil	UniversidadeFederaldePernambuco_Brazil	UniversidadeFederaldoParana_Brazil	FaculdadedeMedicinadeSaoJosedoRioPreto_Brazil	UniversidadeFederaldaBahia_Brazil	UniversidadeEstadualdeCampinas_Brazil	UniversidadeEstadualdoCeara_Brazil	UniversidadeFederaldeGoias_Brazil	UniversityofLondon_UnitedKingdom	GovernoEstadoPernambuco_Brazil	JohnsHopkinsUniversity_UnitedStates	FundacaoNacionaldeSaude_Brazil	InstitutoEvandroChagas_Brazil	MinisteriodaSaude_Brazil	OrgaosMunicipais_RioJaneiro	UniversidadeEstadualPaulista_Brazil	UniversityofCalifornia_UnitedStates	InstitutodeBiologiadoExercito_RiodeJaneiro_Brazil	OrgaosMunicipais_MinasGerais_Brazil	OrgaosMunicipais_SaoPaulo	SociedadeBrasileiradeClinicaMedica_Brazil	CentersforDiseaseControlandPrevention_UnitedStates	GovernoEstadoRiodeJaneiro_Brazil	InstPasteur_Paris_France	InstitutoNacionaldePesquisasdaAmaz�nia_Manaus_Brazil	TexasA&MUniv_CollegeStn_TXUSA	UniversidadedePernambuco_Brazil	UniversidadeEstadualdeMaringa_Brazil	UniversidadeFederaldeRoraima_Brazil	Freitas-TsourisConsultantsLtd._Spata-Atiikis_Greece	FundacaodeMedicinaTropicaldoAmazonas_Manaus_Brazil	UnivEstadualNorteFluminense_CamposDosGoytacazesRJ_Brazil	UnivFedEstadoRiodeJaneiro_RiodeJaneiro_Brazil	UniversidaddeBuenosAires_Argentina	UniversidadeFederaldeUberlandia_Brazil	YaleUniv_USA	CentrodePesquisaemMedicinaTropical_PortoVelho-RO_Brazil	FaculdadedeMedicinadeCampos_Brazil	FaculdadedeMedicinadeMarilia_Marilia_SP_Brazil	FundacaoEzequielDias_BeloHorizonteMG_Brazil	GovernodoEstadoBrasilia_Brazil	GovernodoEstadoGoias	InstitutodeBiologiaMoleculardoParana(IBMP)_Parana_Brazil
FundacaoOswaldoCruz_Brazil	130	4	1	6	14	3	1	9	5	1	2			2	2	8	8		2	4	6		2	6			5	1	3	3		4	2		4	4			2	1		4		3	3		1	1	2
UnivSaoPaulo_SaoPaulo_Brazil	4	37	5		1	1	1		1	2	2			2	7		1		3	1			3			2				1		1											2		1			2
GovernoEstadoSaoPaulo_SP_Brazil	1	5	22			1			1	9		2										1				5		1												1
UnivFedRiodeJaneiro_RioDeJaneiro_Brazil	6			22	5		2					1	1								1								2									1	1			1
UniversidadeFederalFluminense_Brazil	14	1		5	21						1	1								2				2															1
UniversidadeFederaldeMinasGerais_Brazil	3	1	1			19				1								2			1	1			6			1																		1
UniversidadeFederaldoCeara_Brazil	1	1		2			17	1					5	1		2		3													1						1	1
UniversidadeFederaldePernambuco_Brazil	9						1	15								3	3															2	2
UniversidadeFederaldoParana_Brazil	5	1	1						15							1															1									3									1
FaculdadedeMedicinadeSaoJosedoRioPreto_Brazil	1	2	9			1				13									1							4																			1
UniversidadeFederaldaBahia_Brazil	2	2			1						12			2	2				2	1
UniversidadeEstadualdeCampinas_Brazil			2	1	1							10								1		2
UniversidadeEstadualdoCeara_Brazil				1			5						10			1		2	1
UniversidadeFederaldeGoias_Brazil	2	2					1				2			10						1								1																				3
UniversityofLondon_UnitedKingdom	2	7									2				10		1		1	1			1	1						1		1							1
GovernoEstadoPernambuco_Brazil	8						2	3	1				1			9	4	1														2
JohnsHopkinsUniversity_UnitedStates	8	1						3							1	4	9						1							1		5
FundacaoNacionaldeSaude_Brazil						2	3						2			1		8																												1
InstitutoEvandroChagas_Brazil	2	3								1	2		1		1				8											1													1		1
MinisteriodaSaude_Brazil	4	1			2						1	1		1	1					7				2				1																	2
OrgaosMunicipais_RioJaneiro	6			1		1															7						1		2
UniversidadeEstadualPaulista_Brazil			1			1						2										7				1		1
UniversityofCalifornia_UnitedStates	2	3													1		1						7					1		1		1
InstitutodeBiologiadoExercito_RiodeJaneiro_Brazil	6				2										1					2				6				1
OrgaosMunicipais_MinasGerais_Brazil						6																			6
OrgaosMunicipais_SaoPaulo		2	5							4												1				6
SociedadeBrasileiradeClinicaMedica_Brazil	5																				1						6		1															3
CentersforDiseaseControlandPrevention_UnitedStates	1		1			1								1						1		1	1	1				5
GovernoEstadoRiodeJaneiro_Brazil	3			2																	2						1		5									1
InstPasteur_Paris_France	3	1													1		1		1				1							5		1
InstitutoNacionaldePesquisasdaAmaz�nia_Manaus_Brazil							1		1																						5						3
TexasA&MUniv_CollegeStn_TXUSA	4	1						2							1	2	5						1							1		5
UniversidadedePernambuco_Brazil	2							2																									5		1	1
UniversidadeEstadualdeMaringa_Brazil																																		5
UniversidadeFederaldeRoraima_Brazil	4																																1		5	3				1							1
Freitas-TsourisConsultantsLtd._Spata-Atiikis_Greece	4																																1		3	4				1							1
FundacaodeMedicinaTropicaldoAmazonas_Manaus_Brazil							1																								3						4
UnivEstadualNorteFluminense_CamposDosGoytacazesRJ_Brazil				1			1																						1									4
UnivFedEstadoRiodeJaneiro_RiodeJaneiro_Brazil	2			1	1										1																								4
UniversidaddeBuenosAires_Argentina	1		1						3																										1	1				4							1
UniversidadeFederaldeUberlandia_Brazil																																									4
YaleUniv_USA	4			1																																						4
CentrodePesquisaemMedicinaTropical_PortoVelho-RO_Brazil		2																	1																								3
FaculdadedeMedicinadeCampos_Brazil	3																										3																	3
FaculdadedeMedicinadeMarilia_Marilia_SP_Brazil	3	1								1									1	2																									3
FundacaoEzequielDias_BeloHorizonteMG_Brazil						1												1																												3
GovernodoEstadoBrasilia_Brazil	1																																		1	1				1							3
GovernodoEstadoGoias	1	2												3																																		3
InstitutodeBiologiaMoleculardoParana(IBMP)_Parana_Brazil	2								1																																								3
InstitutoMaternoInfantildePernambuco_Brazil	3							3								1
InstitutoNacionaldePesquisasEspaciais(INPE)_Brazil	3								2							1																				1
NationalUniversityofSingapore_Singapore	1	3													1
UnivFedRuralRiodeJaneiro_SeropedicaRJ_Brazil	3																				1			1				1	1
UnivFedSaoPauloUNIFESP_SaoPaulo_Brazil				1	1																																												1
UniversidadeFederaldaParaiba_Brazil
UniversidadeFederaldeMatoGrossodoSul_Brazil	1
UniversidadeFederaldeVicosa_Brazil		1										1										1
UniversidadeFederaldoAmazonas_Brazil							1																								3						3
UniversidadeFederaldoPara_Brazil
UniversidadeFederalRuraldePernambuco_Brazil	1							1									1
AgenciaNacionaldeVigilanciaSanitaria_Brazil	1
CaseWesternReserveUniv_Cleveland_OHUSA	2										1								1
CSFNeurolifeLaboratory_RiodeJaneiro_RJ_Brazil				2	2																																		1
EscolaSuperiordeCienciasdaSaudedeVitoria(EMESCAN)_Vitoria_ES_Brazil		2
GovernodoEstadoCeara	1												1						1																1	1				1							1
HarvardUniv_USA		2													1		1						1							1		1
Institutderecherchepourledeveloppement_IRD_Paris_France	1																																		1	1				1							2
InstitutodePesquisaemPatologiasTropicais_Brazil	1								1																																		1
JamesCookUniversity_Australia							2						2			1		1
Laboratoired'OceanographieetduClimat_LOCEAN_Paris_France	1																																		1	1				1							2
MahidolUniv_Bangkok_Thailand		1												1	1
MinisteriodaEducacao_Brasilia_Brasil									1					1						1								1
MinistryofHealth_Singapore	1	2													2
NationalInstitutesofHealth_UnitedStates		2	1							1													1			1
OhioStateUniversity_UnitedStates	2				1																																		1
OrgaosMunicipais_Pernambuco_Brazil	1							1	1																								1
PontificiaUnivCatolicaParanaPUCPR_Parana_Brazil	2								2																																								1
PontificiaUniversidadeCatolicadeMinasGerais_Brazil						2																			2
PontificiaUniversidadeCatolicadeSaoPaulo_Brazil			2							2																2
RedeProteomRiodeJaneiro_RioDeJaneiro_Brazil	2			1
SantaCasadeMisericordia_Brazil				1			1
TanTockSengHospital_Singapore	1	2													2
UnivBrasilia_BrasiliaDF_Brazil
UnivEstadoRioDeJaneiro_RioDeJaneiro_Brazil	1														1												1												1					1
UnivFedAlagoas_Alagoas_Brazil				1			1
UnivMalaya_KualaLumpur_Malaysia							1							2
UnivQueensland_Qld_Australia	2
UniversidadNacionalAutonomadeMexico_Mexico				1								1
UniversidadedeBrasilia_Brazil																																					1										1
UniversidadeFederaldeCampinaGrande_Brazil
UniversidadeFederaldeMatoGrosso_Brazil
UniversidadeFederaldeSergipe_Brazil
UniversidadeFederaldeSaoCarlos_Brazil											2			2
UniversidadeFederaldoEspiritoSanto_Brazil																		2
UniversityofTexas_UnitedStates	1	1			1
WHO_Geneva_Switzerland							1						1	1
BiotecnolInd&ComerLTDA_Brazil	1							1
BrandeisUniv_USA														1
CentreHospitalierdelaBasseTerre_Guadeloupe																			1											1
CentreHospitalierUniversitairedeFortdeFrance_Martinique																			1											1
CentreHospitalierUniversitairedePointeaPitre_Guadeloupe																			1											1
Centrenationaldelarecherchescientifique_CNRS_Orleans_France		1													1		1						1							1		1
CentrodeIngenieriaGeneticayBiotecnologia_Cuba																																		1
CentrodeNeurologiaeReabilitacaodeRond�nia_PortoVelho_Brazil				1	1
CentroHospitalarManoelAndre_Arapiraca_Brazil		1
CentroTecnologicodeMinasGerais(CETEC)_Brazil						1																						1
ClevelandClinicMedicalCenter_UnitedStates	1				1
ColoradoStateUniversity_UnitedStates		1													1		1						1							1		1
ComplexoHospitalarioUniversitariodeSantiago_Spain		1													1		1						1							1		1
ConsejoNaclInvestCient&Tecn_BuenosAiresDF_Argentina	1			1
ConsejoSuperiordeInvestigacionesCientificas_CSIC_Madrid_Spain				1			1
CtrFedEducTecnolAmazonas_Amazonas_Brazil							1																								1						1
CtrNaclDiagnost&Referencia_Managua_Nicaragua							1							1
Embrapa_Brazil
EscoladeMedicinaDaSantaCasadeMisericordiadeVitoria(EMESCAM)_Pathology_Vitoria_ES_Brazil		1
EscoladeSaudedaFamiliaViscondedeSaboia_Sobral(CE)_Brazil												1
EscoladeSaudePublicadoCeara_Fortaleza_Brazil													1
EstaciodeSaUniversity_RiodeJaneiro_RJ_Brazil	1																										1																	1
EuropeanBioinformaticsInstitute(EMBL-EBI)_UnitedKingdom		1													1		1						1							1		1
FaculdadedeCienciasMedicasdaSantaCasadeSaoPaulo_Brazil			1
FaculdadedeMedicinadeMatoGrossodoSul_Brazil	1																				1						1		1
FaculdadedeMedicinadePetropolis_Brazil					1						1
FundacaoProSangueHemoctrSaoPaulo_SaoPaulo_Brazil																							1					1
FundacionPublicaGalegadeMedicinaXenomica_Spain		1													1		1						1							1		1
FundacaoAlfredodaMatta_Manaus_Brazil																															1						1
FundacaoAltinoVentura_Brazil	1							1																									1
GenProbeInc_SanDiego_CAUSA																							1					1
GeorgeWashingtonUniversityMedicalCenter_UnitedStates		1													1		1						1							1		1
GorgasMemorialInstituteforHealthResearch_PanamaCity_Panama		1													1
GovernodoEstadoBahia_Brazil	1
GovernodoEstadoParana_Brazil									1
GovernodoEstadoTocantins_Brazil	1
GovernoEstadoBahia_Brazil	1										1								1
GovernoEstadoRoraima_Brazil	1																																		1
GulbekienInstituteofScience_Portugal	1	1													1
HeidelbergUniversity_Germany							1							1
HondurasRedCrossNatlBloodProgram_Tegucigalpa_Honduras																							1					1
HospCorreiaPicancoSistemaUnicoSaude_RecifePE_Brazil								1																									1
HospLuisVernaza_Guayaquil_Ecuador							1							1
HospitalAnaCosta_Santos_SP_Brazil		1
HospitalAzevedoLima_RiodeJaneiro_Brazil	1				1
HospitaldaRestauracao_Brazil
HospitaldeOlhosdePernambuco_Brazil	1							1																									1
HospitaldeOlhosdePortoVelho_PortoVelho_Brazil				1	1
HospitalDosServidoresdoEstado_Brazil				1
HospitalEsperanca_Recife_Pernambuco_Brazil	1							1								1	1															1
HospitalGeralCesarCals_Ceara_Brazil													1
HospitalGeraldeBonsucesso_RiodeJaneiro_RiodeJaneiro_Brazil		1
HospitalJacarepagua_RiodeJaneiro_RJ_Brazil
HospitalMemorialSaoJose_Recife_PE_Brazil	1							1								1
HospitalMeridional_EspiritoSanto_Brazil		1
HospitalOtavioMangabeira_Bahia_Brazil					1						1
HospitalPortugues_Salvador_Bahia
HospitalProClinicas_CamposdosGoytacazes_RJ_Brazil	1																										1
HospitalSirioLibanes_SaoPaulo-SP
HospitalSaoJosedeDoencasInfecciosas_Fortaleza_CE_Brazil		1
HospitalSaoRafael_Bahia_Brazil					1						1
HospitalSaoVicente_RiodeJaneiro_RJ_Brazil	1																																						1
IndianCouncilofMedicalResearch_Madurai_India		1													1
InstButantan_SaoPaulo_Brazil		1													1		1						1							1		1
InstGulbenkianCiencias_Oeiras_Portugal																																														1
InstMedTropPedroKouri_Havana_Cuba							1							1
InstPesquisaJardimBotRioDeJaneiro_RioDeJaneiroRJ_Brazil	1
InstPesquisasDiscursoSujeitoColetivo_SaoPaulo_Brazil		1	1
InstituteforGenomicResearch_UnitedStates		1													1		1						1							1		1
InstitutoAdolfoLutz_Brazil		1
InstitutodeEnsinoSuperiorPequenoPrincipe_Curitiba_Parana_Brazil									1																															1
InstitutodePesquisadoDiscursodoSujeitoColetivo_Brasil		1	1
InstitutodeTecnologiaePesquisa_ITP_Aracaju_Brazil
InstitutoNacionaldeCienciaeTecnologiaemEntomologiaMolecular_Brazil	1			1
InstitutoNacionaldeSaludPublica_Mexico		1													1
InstitutoSuperiorTecnico_Portugal								1
InstitutoVenezolanodeInvestigacionesCientificas_Venezuela	1
IntVaccineInst_Seoul_SouthKorea														1
JointTechnologyCenter_UnitedStates		1													1		1						1							1		1
KansasStateUniversity_UnitedStates				1	1							1
MercatorEngenhariaeConsultoriaemGeoprocessamento_Brasil										1
MillersvilleUniversityofPennsylvania_UnitedStates	1																																		1	1
MinistHlth&SocialAssistance_SanSalvador_ElSalvador														1
MinistHlth&SocialDev_Caracas_Venezuela														1
MinisteriodaAgricultura_Brazil
MinisteriodeSaludPublica_Asuncion_Paraguay		1																	1																								1
MinistryofHealth_Managua_Nicaragua	1																						1
MtAuburnHosp_Cambridge_MAUSA		1
MuseuParaenseEmilioGoeldi_Brazil
NationalInstituteofInfectiousDiseases_Tokyo_Japan	1
NatlCtrParasitolEntomol&MalariaControl_PhnomPenh_Cambodia														1
NatlHlthLab_GuatemalaCity_Guatemala														1
NorthwesternUniversity_UnitedStates		1													1		1						1							1		1
OrgaosMunicipais_Amazonas_Brazil
OrgaosMunicipais_RioGrandedoSul_Brazil	1
OxitecLtd_Oxford_England		1													1
POLICLINICAGERALDORIODEJANEIRO_RiodeJaneiro_BRAZIL				1			1
PontificiaUnivCatolicaRiodeJaneiroPUCRio_RioDeJaneiro_Brazil	1
PurdueUniversity_UnitedStates		1													1		1						1							1		1
QueenslandGovernm._Qld_Australia	1
QueenslandInstMedRes_Qld_Australia	1
SanLazaroHosp_Manila_Philippines							1							1
SantaCasadeSobral_Sobral(CE)_Brazil												1
StJudeChildrensResHosp_Memphis_TNUSA																							1
StateResCtrVirol&BiotechnolVector_NovosibirskReg_Russia		1				1
SwissInstituteofBioinformatics_Switzerland		1													1		1						1							1		1
TarasevichStateInstStand&Control_Moscow_Russia		1				1
UniaoAtivistaDefensoraMeioAmbienteUADEMANAP_RioDeJaneiro_Brazil	1
UNISANTOS_Santos_Brazil
UnivBritishColumbia_VancouverBC_Canada
UnivEstadualPontaGrossa_Parana_Brazil		1																					1
UnivEstadualSantaCruz_Ilheus_Brazil	1
UnivFedAcre_RioBrancoAC_Brazil	1	1								1									1																										1
UnivFedRioGrandedoNorte_NatalRN_Brazil							1																								1						1
UnivLisbon_Lisbon_Portugal				1
UnivLosAndes_Trujillo_Venezuela							1							1
UnivNCarolina_ChapelHill_NCUSA																							1
UnivNiltonLins_Amazonas_Brazil																																					1
UnivOxford_Oxford_England															1																								1
UnivParis_Paris_France
UnivSeverinoSombra_VassourasRJ_Brazil	1	1
UniversidadAutonomadeCampeche_Mexico																																		1
UniversidaddeCarabobo_Venezuela																																		1
UniversidadDistritalFranciscoJosedeCaldas._Bogota_Colombia									1
UniversidadedaCoruna_ACoruna15001_Spain		1													1		1						1							1		1
UniversidadedeFortaleza_Brazil		1							1
UniversidadedeLisboa_Portugal				1	1
UniversidadedeTaubate_Brazil
UniversidadedoContestado_Canoinhas_Brasil									1
UniversidadedoPorto_Portugal	1	1													1
UniversidadedoSuldeSantaCatarina_Brazil
UniversidadeEstadualdaParaiba_Brazil
UniversidadeEstadualdoMaranhao_Brazil																			1
UniversidadeFederaldoAmapa_Brazil
UniversidadeFederaldoMaranhao_Brasil
UniversidadeFederaldoPiaui_Brazil
UniversidadeNovadeLisboa_Portugal																																														1
UniversidadeparaoDesenvolvimentodoEstadoedaRegiaodoPantanal_Brazil	1
UniversidadeRegionaldoCariri_Crato_BRAZIL							1
UniversidadeSantaursula_RJ_Brazil				1
UniversityCollegeDublin_Ireland		1													1		1						1							1		1
UniversityofFlorida_UnitedStates	1
UniversityofGeneva_Switzerland		1													1		1						1							1		1
UniversityofIllinois_UnitedStates	1							1																									1
UniversityofMarylandSchoolofMedicine_UnitedStates		1													1		1						1							1		1
UniversityofMassachusetts_UnitedStates		1													1		1						1							1		1
UniversityofNairobi_Kenya		1													1
UniversityofNotreDame_UnitedStates		1													1		1						1							1		1
UniversityofOxford_UnitedKingdom		1													1		1						1							1		1
UniversityofPittsburgh_UnitedStates	1							1								1	1															1
UniversityofQueensland_Australia																																																	1
UniversityofTrieste_Trieste_Italy	1							1									1															1
Universit�diNapoliFedericoII_Italy																																																	1
Universit�tG�ttingen_Germany		1													1		1						1							1		1
Universited'AvignonetdesPaysdeVaucluse(UAPV)_France				1									1
VirginiaCommonwealthUniversity_UnitedStates	1								1																																								1
VirginiaPolytechnicInstituteandStateUniversity_UnitedStates		1													1		1						1							1		1
VrijeUnivAmsterdam_Amsterdam_Netherlands																																														1
[truncated: 205 more columns]
