# Supplementary material for: Dengue research networks: building evidence for policy and planning in Brazil
Source: Health Res Policy Syst. 2016 Nov 8;14:80. doi: 10.1186/s12961-016-0151-y (PMC5101674; doi:10.1186/s12961-016-0151-y)
Supplement: Additional file 5: Matrix S4. — Institutional network dataset (2010-2014). (CSV 240 kb) [file 12961_2016_151_MOESM5_ESM.csv]

	FundacaoOswaldoCruz_Brazil	UnivSaoPaulo_SaoPaulo_Brazil	UniversidadeFederaldeMinasGerais_Brazil	UniversidadeFederaldePernambuco_Brazil	UnivFedRiodeJaneiro_RioDeJaneiro_Brazil	UniversidadeEstadualPaulista_Brazil	UniversidadeFederaldoCeara_Brazil	UniversidadeEstadualdeCampinas_Brazil	UniversidadeFederaldeGoias_Brazil	UniversidadeFederaldoParana_Brazil	UniversityofLondon_UnitedKingdom	FaculdadedeMedicinadeSaoJosedoRioPreto_Brazil	UniversidadeEstadualdeMaringa_Brazil	UniversidadeFederalFluminense_Brazil	UniversidadeEstadualdoCeara_Brazil	UniversidadeFederaldeMatoGrossodoSul_Brazil	GovernoEstadoPernambuco_Brazil	GovernoEstadoSaoPaulo_SP_Brazil	MinisteriodaSaude_Brazil	UniversidadeFederaldeSergipe_Brazil	UniversidadeFederaldeVi�osa_Brazil	InstitutoEvandroChagas_Brazil	InstitutoNacionaldeCienciaeTecnologiaemEntomologiaMolecular_Brazil	OrgaosMunicipais_MinasGerais_Brazil	UnivPittsburg_Pittsburg_KSUSA	InstPasteur_Paris_France	UnivEstadualNorteFluminense_CamposDosGoytacazesRJ_Brazil	UniversidadeFederaldaBahia_Brazil	UniversidadeFederaldoEspiritoSanto_Brazil	FundacaoEzequielDias_BeloHorizonteMG_Brazil	Funda�aodeMedicinaTropicaldoAmazonas_Manaus_Brazil	JohnsHopkinsUniversity_UnitedStates	UniversidadeFederaldoAmazonas_Brazil	InstitutoNacionaldePesquisasdaAmaz�nia_Manaus_Brazil	UnivFedRioGrandedoNorte_NatalRN_Brazil	InstitutodeBiologiadoExercito_RiodeJaneiro_Brazil	UnivFedSaoPauloUNIFESP_SaoPaulo_Brazil	UnivLisbon_Lisbon_Portugal	UniversidadedoEstadodoPara_Brazil	UniversidadeFederaldaParaiba_Brazil	UniversidadeFederaldeSantaCatarina_Brazil	UniversidadeFederaldoPara_Brazil	UniversidadeFederalDoRioGrandeDosul_Brazil	InstMedTropPedroKouri_Havana_Cuba	InstitutoNacionaldePesquisasEspaciais(INPE)_Brazil	OrgaosMunicipais_RioJaneiro	UnivFedAlagoas_Alagoas_Brazil	UniversityofCalifornia_UnitedStates	WHO_Geneva_Switzerland
FundacaoOswaldoCruz_Brazil	191	10	17	21	25	3	5		5	4	3	2		7	2	6	13		5	1	2	2	9	2	12	6	3	1	1	2	4	8	3	3	4	8	1	3	1	1	1	1	1	1	7	6	3	3	1
UnivSaoPaulo_SaoPaulo_Brazil	10	90		1	1	3		1	2		10	7					1	5	3	3	2	2	3		1	1		1			2	1	2	1	2	1	2					1						1
UniversidadeFederaldeMinasGerais_Brazil	17		51	2	3						1	2							1		1	1		10		2				6	3	1	1								1	1		1				1	1
UniversidadeFederaldePernambuco_Brazil	21	1	2	46		2	1	1	4	2	1	4			3		8			1					5							1									1				2		1
UnivFedRiodeJaneiro_RioDeJaneiro_Brazil	25	1	3		42							1		4									5				2									3	1	3					1	3		3	1	1
UniversidadeEstadualPaulista_Brazil	3	3		2		25		2		1		5			2			4			1					1		1									1
UniversidadeFederaldoCeara_Brazil	5			1			24		1		1				11		4										1						1				1						1	1			1		1
UniversidadeEstadualdeCampinas_Brazil		1		1		2		20					1					3																1						1		1
UniversidadeFederaldeGoias_Brazil	5	2		4			1		20		3						2		1						1			2				1												1					2
UniversidadeFederaldoParana_Brazil	4			2		1				20							1			2						1							1					1					2		1
UniversityofLondon_UnitedKingdom	3	10	1	1			1		3		20				1		1		1			1				3		1				1					1							2					3
FaculdadedeMedicinadeSaoJosedoRioPreto_Brazil	2	7	2	4	1	5						19						6						1							1		1				1				1
UniversidadeEstadualdeMaringa_Brazil								1					19
UniversidadeFederalFluminense_Brazil	7				4									18		1							1						1	1		1														1		1
UniversidadeEstadualdoCeara_Brazil	2			3		2	11				1				16		3											1															1						1
UniversidadeFederaldeMatoGrossodoSul_Brazil	6													1		16										1	1		1															1					1
GovernoEstadoPernambuco_Brazil	13	1		8			4		2	1	1				3		15								5							2			1										2
GovernoEstadoSaoPaulo_SP_Brazil		5				4		3				6						15
MinisteriodaSaude_Brazil	5	3	1						1		1								15				2			1										1	1		3			2			1				1
UniversidadeFederaldeSergipe_Brazil	1	3		1						2										13		1											1					1	1	1							1
UniversidadeFederaldeVi�osa_Brazil	2	2	1			1															13									1			1														1
InstitutoEvandroChagas_Brazil	2	2	1								1									1		12				1		1											5			5						2
InstitutoNacionaldeCienciaeTecnologiaemEntomologiaMolecular_Brazil	9	3			5									1					2				12				1									4											1	2
OrgaosMunicipais_MinasGerais_Brazil	2		10									1												12						3		1									1
UnivPittsburg_Pittsburg_KSUSA	12	1		5					1								5								12	1						3															1
InstPasteur_Paris_France	6	1	2			1				1	3					1			1			1			1	11						1							1					1					2
UnivEstadualNorteFluminense_CamposDosGoytacazesRJ_Brazil	3				2		1									1							1				11									2	2				4		1
UniversidadeFederaldaBahia_Brazil	1	1				1			2		1				1							1						11
UniversidadeFederaldoEspiritoSanto_Brazil	1													1		1													11
FundacaoEzequielDias_BeloHorizonteMG_Brazil	2		6											1							1			3						10								3
Funda�aodeMedicinaTropicaldoAmazonas_Manaus_Brazil	4	2	3									1																			10		5	2							1
JohnsHopkinsUniversity_UnitedStates	8	1	1	1					1		1			1			2							1	3	1						10																1
UniversidadeFederaldoAmazonas_Brazil	3	2	1				1			1		1								1	1										5		10	1				1
InstitutoNacionaldePesquisasdaAmaz�nia_Manaus_Brazil	3	1						1																							2		1	9						1	1
UnivFedRioGrandedoNorte_NatalRN_Brazil	4	2															1																		9
InstitutodeBiologiadoExercito_RiodeJaneiro_Brazil	8	1			3														1				4				2									8							1
UnivFedSaoPauloUNIFESP_SaoPaulo_Brazil	1	2			1	1	1				1	1							1								2										8									1
UnivLisbon_Lisbon_Portugal	3				3					1										1										3			1					8
UniversidadedoEstadodoPara_Brazil	1																		3	1		5				1													8			3						2
UniversidadeFederaldaParaiba_Brazil	1							1												1														1						8
UniversidadeFederaldeSantaCatarina_Brazil	1		1	1								1												1			4				1			1							8
UniversidadeFederaldoPara_Brazil	1	1	1					1											2			5																	3			8
UniversidadeFederalDoRioGrandeDosul_Brazil	1				1		1			2					1												1									1							8
InstMedTropPedroKouri_Havana_Cuba	1		1		3		1		1		2					1										1																		7					3
InstitutoNacionaldePesquisasEspaciais(INPE)_Brazil	7			2						1							2		1																										7
OrgaosMunicipais_RioJaneiro	6				3									1																							1									7
UnivFedAlagoas_Alagoas_Brazil	3			1	1		1													1	1		1		1																						7
UniversityofCalifornia_UnitedStates	3	1	1		1									1								2	2									1							2									7
WHO_Geneva_Switzerland	1		1				1		2		3				1	1			1							2																		3					7
HeidelbergUniversity_Germany		2	1				1		1		4					1										2																		3			1		3
InstitutoAdolfoLutz_Brazil		2						1		1												1																				1
JamesCookUniversity_Australia	3		2				1								1
UnivEstadoRioDeJaneiro_RioDeJaneiro_Brazil	4				1						1					2											1
UnivFedEstadoRiodeJaneiro_RiodeJaneiro_Brazil	2				2						1			2		1											1
UnivLiverpool_Merseyside_England	2						1		1		1				1	1			1																									1			1		4
UnivNiltonLins_Amazonas_Brazil	4	2	3									1																			6		4
UniversidadeEstadualdaParaiba_Brazil		1																		1																				1
UniversidadeNovadeLisboa_Portugal	3			1		2												1				1																	1									1
DukeNatlUnivSingapore_Singapore_Singapore		2	2								2					1			1							1																1		1					1
GovernodoEstadoCeara	1						3								2																				1
HarvardUniv_USA	1	2	1			3						4
InstMedIntegralProfFernandoFigueira_RecifePE_Brazil	4			3					2		1						1															1									1
NationalInstitutesofHealth_UnitedStates	2		1											1																		2																1
UnivBrasilia_BrasiliaDF_Brazil	2																		1																										1
UnivFedAlfenas_AlfenasMG_Brazil	3		4																											1
UnivFedOuroPreto_OuroPretoMG_Brazil	3		4																					2								1
UnivOxford_Oxford_England	1	1	1								1					1			1				1			1						1												2				1	3
UniversidadedoSuldeSantaCatarina_Brazil										2																																	5
CentersforDiseaseControlandPrevention_UnitedStates	1	1	1									1				1																1												1				1	1
ConselhoNaclDesenvolvimentoCient&Tecnol_BrasiliaDF_Brazil	2									1				1																						1
GovernoEstadoRiodeJaneiro_Brazil	2				1											2
HospitalAnaCosta_Santos_SP_Brazil		4							1
InstButantan_SaoPaulo_Brazil	1	3		1													1								1
MonashUniversity_Australia	3	1
SociedadeBrasileiradeClinicaMedica_Brazil	4													1		4										1	1		1
TuftsUniv_NorthGrafton_MAUSA	1	1				4						4																									1
UnivMalaya_KualaLumpur_Malaysia		1	1				1		1		3					1										2																		3					3
UnivQueensland_Qld_Australia	4
UnivRepublica_Montevideo_Uruguay	3														1																				1						1								1
UniversidadedoEstadodeMatoGrosso_Brazil																					2																										1
UniversidadeEstadualdeMatoGrossodoSul_Brazil																3
UniversidadeEstadualdoMaranhao_Brazil	1																														1			3
UniversidadeFederaldaGrandeDourados_Brazil										2
UniversidadeFederaldeMatoGrosso_Brazil						2						2																									1
UniversidadeFederaldeRond�nia_Brazil	1	1				1					1
UniversidadeFederaldeSaoCarlos_Brazil									1											1								1			1			1							1
UniversidadeFederaldeSaoJoaoDelRei_Brazil	2		1		1							1												2																	1
UniversidadeFederaldoMaranhao_Brasil	1	1																																2						1
UniversidadeFederaldoPiaui_Brazil	2		2
UniversityofPittsburgh_UnitedStates	3			2					1								1		1													1
UniversityofTexas_UnitedStates	3		1									1												1																	1
YaleUniv_USA	4										1
CaseWesternReserveUniv_Cleveland_OHUSA	2										1				1							1						2
CentrodePesquisaemMedicinaTropical_PortoVelho-RO_Brazil		1																			3												1
CentroProvincialdeHigieneyEpidemiologia_Cuba													3
Embrapa_Brazil	1																																							1
ErasmusMC_Rotterdam_Netherlands		3
FacChristus_Ceara_Brazil	1						3								1		1																1
FundacaoCearenseMeteorol&RecursosHidrFUNCEM_Ceara_Brazil																	1		1																2
GadjahMadaUniv_Yogyakarta_Indonesia			1								1					1			1							1																		2					3
GovernodoEstadoGoias	1			1					3		1																																						1
GovernoEstadoRoraima_Brazil	3																		1				1													1
HadleyCentreforClimateScienceandServices_UKGovernm._UK	3																		1																										2
HospitalClinicoquirurgicoDr.MiguelEnriquez_Cuba													3
InstCatalaCienciesClimaIC3_Barcelona_Spain	3																		1																										1
KansasStateUniversity_UnitedStates	2		1																		3									1
NationalUniversityofSingapore_Singapore	1	1									1								1						1																								1
OrgaosMunicipais_SaoPaulo		1				2						3						1																			1
SanofiPasteur_Lyon_France		1							1		1																	1	1
UmeaUniv_Umea_Sweden		3									3															1
UnivDublinTrinityColl_Dublin_Ireland			1	1																		2																	2			2
UnivEstadoBahia_SalvadorBA_Brazil											1				1													3
UnivEstadualSantaCruz_Ilheus_Brazil	2	2
UnivExeter_Devon_England	3																		1																										2
UnivNaclAutonomaMexico_MexicoCityDF_Mexico					1	1		1																				1
UnivUtah_SaltLakeCity_UTUSA	2	1			2
UniversidadedeFortaleza_Brazil							3								1
UniversidadedePernambuco_Brazil	1			2
UniversidadedeTaubate_Brazil						2												1
UniversidadeFederalRuraldePernambuco_Brazil	2			3																1
VrijeUnivAmsterdam_Amsterdam_Netherlands																														3								3
BiogentsAG_Germany	2		2																												2
CentUnivVenezuela_Caracas_Venezuela			1			1						1
Centrenationaldelarecherchescientifique_CNRS_Orleans_France			2
CentrodeInmunologiaMolecular_Cuba													2
CentroFederaldeEduca�aoTecnologicaCelsoSuckowdaFonseca_Brazil	1							1																																						1
CIMATEC_SalvadorBA_Brazil																												2
CtrEstudosSuperEstadoCESUPA_Para_Brazil																						2																	2			2
CtrNaclDiagnost&Referencia_Managua_Nicaragua	1						1		1		1																																	1				1	1
CtrUnivLaSalle_CanoasRS_Brazil																																											2
DrJoseFrotaInst_Ceara_Brazil	2						2								1		2
EscolaSuperCienciasSantaCasadeMisericordia_VitoriaES_Brazil	1													1		1													2
EscuelaNacionaldeSaludPublica_Cuba													2
FloridaInternationalUniversity_UnitedStates		2									2								1																		1
FundacaoEstadualProd&PesquisaSaude_PortoAlegreRS_Brazil
Funda�aoNacionaldeSaude_Brazil	1			1			1								1					1																							1
GovernoEstadoMinasGerais_Brazil			2																					1						2
HelmholtzZentrumMunchen_Munich_Germany		1						2
HospAlbertEinstein_SaoPaulo_Brazil		1
InstDOrPesquisa&Ensino_RioDeJaneiro_Brazil	2				1
MahidolUniv_Bangkok_Thailand		2									2															1
NatlInstStructBiol&Bioimage_RioDeJaneiro_Brazil	1				2																																	2
OrgaosMunicipais_MatoGrossodoSul_Brazil																2
OrgaosMunicipais_RioGrandedoSul_Brazil
OxitecLtd_Oxford_England		2									1												1			1
PontificiaUnivCatolicaRiodeJaneiroPUCRio_RioDeJaneiro_Brazil				1										1
PrefeituradeSaoPaulo_Brazil										1
QueenslandGovernm._Qld_Australia	1		1
SanLazaroHosp_Manila_Philippines							1		1		1					1																												2					2
SantaCasadeMisericordia_Brazil								1																					1
StanfordUniv_Stanford_CAUSA	1									1																																						1
StateResCtrVirol&BiotechnolVector_NovosibirskReg_Russia			2
SunderlalMemHosp_Delhi_India			1								1					1										1																		2					2
TarasevichStateInstStand&Control_Moscow_Russia			2
TexasA&MUniv_CollegeStn_TXUSA	2			2													1
UnidadProvincialdeVigilanciayLuchaAntivectorial_Cuba													2
UnivAutonomaYucatan_Merida_Mexico									1		1				1																																		2
UnivCopenhagen_Copenhagen_Denmark	1		1								1														1	1						1												1					1
UnivEstadualMontesClaros_MontesClarosMG_Brazil			1																											1
UnivFedAcre_RioBrancoAC_Brazil	1	1
UnivFedJuizdeFora_JuizDeForaMG_Brazil						2						2
UnivFedPelotas_PelotasRS_Brazil							1														1
UnivFedRuralRiodeJaneiro_SeropedicaRJ_Brazil	1				1		1																															1
UnivFedSantaMaria_SantaMariaRS_Brazil
UnivIndSantander_Santander_Colombia			1							1		1								1													1					1
UnivLosAndes_Trujillo_Venezuela							1		1		1					1																												2					2
UnivMunich_Munich_Germany		1						1
UnivOrleans_Orleans_France			2																							1
UnivSeverinoSombra_VassourasRJ_Brazil	1	1																																						1
UnivSouthampton_Hants_England																						2																	2			2
UnivTecnolFedParana_Parana_Brazil										2
UniversidaddeBuenosAires_Argentina	1									1																1
UniversidadeCatolicaDomBosco_Brazil										2
UniversidadedeBrasilia_Brazil											1
UniversidadeFederaldeLavras_MinasGerais_Brazil								1
UniversidadeFederaldeRoraima_Brazil	2
UniversidadeFederaldoTrianguloMineiro_Brazil																																								1
UniversityofCapeTown_SouthAfrica			1		1
UniversityofQueensland_Australia	2
AbdurrahmanYurtarslanAnkaraOncologyHospital_Turkey														1
AgcySciTechnol&Res_ASTAR_Singapore	1																									1
AssociatedNatlReferenceCtrArboviruses_France	1																									1																							1
Associa�aodeMedicinaIntensivaBrasileira_Brazil	1				1																																1									1
AustralianNatlUniv_Australia	1		1
BaylorCollMed_USA			1
BaylorUniv_USA			1
BernhardNochtInstituteforTropicalMedicine_Germany														1
BostonUniv_USA		1									1															1
BrandeisUniv_USA	1			1					1
BrazilianSynchrotronLightLab_Campinas_Brazil	1	1
CarnegieMellonUniversity_UnitedStates									1										1
CentHosp_Asuncion_Paraguay	1																																								1
Centredecooperationinternationaleenrechercheagronomiquepourledeveloppement_CIRAD_StPiarre_Reunion	1																															1																1
ChaimShebaMedCtr_TelHashomer_Israel		1
ChildrensHospPhiladelphia_Philadelphia_PAUSA								1
ChildrensHosp_HoChiMinhCity_Vietnam							1		1		1																																	1					1
ClemsonUniv_Clemson_SCUSA	1										1
ColoradoStateUniversity_UnitedStates			1
ColumbiaUniversity_NewYork_UnitedStates																						1																	1									1
CommonwealthScientificandIndustrialResearchOrganisation_CSIRO_Tas_Australia	1					1
CommunigenLtd_Oxford_England									1																			1
ConseilGenARS_FortDeFrance_Martinique	1																									1																							1
CoronelFabricianoHlthDept_CoronelFabriciano_Brazil	1																																					1
CorpoBombeirosMilEstadoRiodeJaneiro_RioDeJaneiroRJ_Brazil	1				1
CorporaciondeSaluddelestadoAragua(CORPOSALUD-ARAGUA)_Venezuela
CSFNeurolifeLaboratory_RiodeJaneiro_RJ_Brazil					1									1
CtrBiotecnolAmazonia_Amazonas_Brazil																															1			1							1
CtrNaclPrimatas_Para_Brazil	1																		1																				1			1
CtrTecnEducSuperOesteParanaense_Brazil													1
CtrTecnolEstrategNE_RecifePE_Brazil		1
CtrUnivVarzeaGrandeUNIVAG_CuiabaMG_Brazil
Ctro.Univ.deVoltaRedonda(UniFOA)_Brazil														1
DeptHlth_Fairfax_VAUSA			1																					1						1
DestacamentoNavaldeInvestigacionMedicadelosEstadosUnidos_Peru
DireccGenVigilanciaSaludEstrategiaGestInteg_Asuncion_Paraguay																1																												1					1
DireccionRegionaldeSaluddeLoreto_Peru
DNAPTABiotecnologia_SaoJosedoRioPreto_SP_Brazil		1
DomPedroIIGeriatr&ConvalescentHosp_SaoPaulo_Brazil
DrHoracioEOduberHosp_Aruba_Iceland		1
EasternVirginiaMedicalSchool_UnitedStates	1																															1
EcovecSA_BeloHorizonteMG_Brazil			1
EmoryUniv_Atlanta_GAUSA		1				1
FacAparicioCarvalhoFIMCA_PortoVelhoRO_Brazil																					1												1
FacMedCampos_RioDeJaneiroRJ_Brazil
FaculdadedeCienciasMedicasdaParaiba_Brasil																																								1
FaculdadedeCienciasMedicasdaSantaCasadeSaoPaulo_Brazil																			1
FaculdadedeCienciasMedicasedaSaudedeJuizdeFora_MinasGerais_Brazil
FaculdadedeMedicinadeJundiai_Brazil		1
FaculdadedeMedicinadeMarilia_Marilia_SP_Brazil		1				1
FaculdadedeMedicinadeValen�a_Valen�a_RJ_Brazil														1
FaculdadedeMedicinaDoABC_Brazil		1																																			1
FaculdadeIntegradodeCampoMourao_CampoMourao_PR_Brazil
FaculdadesIntegradasPitagorasdeMontesClaros_Brazil
FacultaddeSaludPublicayAdministracion_Peru																			1																														1
FdnCtrHemotherapy&HematolParaHEMOPA_Para_Brazil								1																																		1
FdnMundoSano_BuenosAiresDF_Argentina	1
FdnSantaFeBogota_Bogota_Colombia															1																																		1
FondazioneRi.MED_Italy	1																															1
ForelKlin_EllikonAnDerThur_Switzerland	1		1																												1
FrankfurtUnivHosp_Frankfurt_Germany														1																1
Freitas-TsourisConsultantsLtd._Spata-Atiikis_Greece	1																																												1
Fund.HemocentrodeRibeiraoPreto_Brazil		1
FundacaoHematol&HemoterapiaPernambucoHEMOPE_RecifePE_Brazil			1	1
Funda�aoCarmelitanaMarioPalmerio_Brazil
GermanCentreforInfectionResearch_Hamburg_Germany														1
GlobalSolutInfectDis_Brisbane_CAUSA
GorgasMemorialInstituteforHealthResearch_PanamaCity_Panama	1																															1
GovernodoEstado_Rondonia_Brazil																					1												1
GovernoEstadoBahia_Brazil	1																					1						1
GovernoEstadoSergipe_Brazil		1																		1
HospCentMaracay_Maracay_Venezuela							1		1		1																																	1					1
HospGeralPortoAlegre_PortoAlegreRS_Brazil	1
HospInfecciol_Guayaquil_Ecuador																1																												1					1
HospMunicipalFrances_SantaCruz_Bolivia																1																												1					1
HospNaclNinosBenjaminBloom_SanSalvador_ElSalvador																1																												1					1
HospNavalMarcilioDias_RioDeJaneiro_Brazil					1
HospPequenoPrincipe_Parana_Brazil										1
HospPlantadoresCana_RioDeJaneiroRJ_Brazil
HospSaoJoseDoencasInfecciosas_Ceara_Brazil							1																										1
HospTropDis_HoChiMinhCity_Vietnam							1		1		1																																	1					1
HospUnivClementeFaria_MontesClarosMG_Brazil			1																											1
HospitalApoyoIquitos_Peru
HospitalBarraD'Or_Brasil	1				1																																1									1
HospitalCoutoMaia_Brasil	1				1																																1									1
HospitaldaLagoa_RiodeJaneiro_Brazil														1
HospitalDr.CarlosAlbertoStudartGomes_Ceara_Brazil							1
HospitalGeraldeFortaleza_Brazil							1
HospitalMaternidadeTerezinhadeJesus_JuizdeFora_MG_Brazil
HospitalMonteSinai_MinasGerais_Brazil
HospitalPro-Cardiaco_Brazil	1				1																																1									1
HospitalSaoJosedeDoen�asInfecciosas_Fortaleza_CE_Brazil							1
HydeEngnConsulting_SanFrancisco_CAUSA
InstAdmSaude&AssuntosSociais_Madeira_Portugal						1
InstCatalanaRecerca&EstudisAvancats_Barcelona_Spain	1																		1																										1
InstFedEducCiencia&TecnolCeara_TianguaCE_Brazil							1
InstFedRech_Lille_France			1																							1
InstLouisMalarde_Papeete_FrPolynesia	1
InstNaclCiencia&TecnolFebresHemorragVirais_Para_Brazil			1									1
InstNaclMetrolQualidade&TecnolInmetro_RioDeJaneiroRJ_Brazil					1
InstNatlSante&RechMed_Lille_France			1																							1
InstPesquisaJardimBotRioDeJaneiro_RioDeJaneiroRJ_Brazil	1		1		1
InstPesquisasCient&TecnolEstadoAmapa_Brazil	1																		1				1
InstRechBiomedArmees_Marseille_France	1																									1																							1
InstSaludCarlosIII_Madrid_Spain		1									1															1
Institutderecherchepourledeveloppement_IRD_Paris_France																	1																		1
InstitutoBiologicodeSaoPaulo_Brazil
InstitutoConmemorativoGorgas_Panama													1
InstitutodePesquisaemPatologiasTropicais_Brazil																					1												1
InstitutoFederaldeEduca�ao_CienciaeTecnologiadePernambuco_Brazil				1
InstitutoFederaldeEduca�ao_CienciaeTecnologiadoNortedeMinasGerais_Brazil																					1
InstitutoMaternoInfantildePernambuco_Brazil	1
InstitutoNacionaldeSalud_Bogota_Colombia		1
InstitutoNacionaldeSalud_Peru
IntVaccineInst_Seoul_SouthKorea
ItalianNationalAgencyforNewTechnologies_EnergyandSustainableEconomicDevelopment_Italy	1
JointFAOIAEAProgrammeNuclTechFood&Agr_Vienna_Austria	1
KatholiekeUnivLeuven_Louvain_Belgium																						1																	1									1
l'EntenteInterdepartementalepourlaDemousticationdulittoralmediterraneen_France		1									1															1
LaJollaInstAllergy&Immunol_LaJolla_CAUSA	1																								1	1						1
LabNaclCompCient_Petropolis_Brazil					1
Laboratoired'OceanographieetduClimat_LOCEAN_Paris_France																																			1
LaboratoriosdeProduccionesBiofarmaceuticasyQuimicas_Cuba													1
Landslaboratorium_Aruba_Iceland		1
LisbonUniversity_Portugal			1																					1						1
Ludwig-Maximilians-Universit�tM�nchen_Germany																																											1
MaternidadeMunicipalFernandoMagalhaes_RiodeJaneiro_RiodeJaneiro_Brazil	1				1																																									1
MedAlliance_Recife_PE_Brazil				1																																					1
MediaParkKlinik_Cologne_Germany														1
MedizinischesVersorgungszentrumLaborDr.QuadeandKollegen_Cologne_Germany														1
MichiganStateUniv_ELansing_MIUSA	1
MicrobiologiaVeterinariaEspecial-MICROVET_Vi�osa_MG_Brazil																					1
MinistHlthKualaLumpur_KualaLumpur_Malaysia																			1																														1
MinistHlth_Colombo_SriLanka		1									1															1
MinistHlth_Praia_CapeVerde	1																									1																							1
MinistSaludPubl_Montevideo_Uruguay	1																									1
MinistSaludRepublDominicana_SantoDomingo_DominicanRep																			1																														1
MinistSalud_Lima_Peru																1																												1					1
MinisteriodeSaludPublica_Asuncion_Paraguay	1	1																				1
MinistryofHealth_Jeddah_SaudiArabia																1																												1					1
MinistryofHealth_Managua_Nicaragua																1																												1					1
MinistryofHealth_Singapore		1									1
MississippiStateUniv_Starkville_MSUSA	1				1
MoscamedBrasil_RioDeJaneiro_Brazil		1																					1
MtAuburnHosp_Cambridge_MAUSA		1
NancyUniv_VandoeuvreLesNancy_France
NanyangUniversity_Singapore		1									1								1																		1
NationalInstituteofCancer_RiodeJaneiro_Brazil														1
NatlInstCommunicableDis_Johannesburg_SouthAfrica			1								1															1																		1					1
NatlInstSci&TechnolVaccines_BeloHorizonteMG_Brazil	1	1
NeovacsSA_Paris_France
NewYorkStateDeptHlth_Albany_NYUSA	1																															1																1
NewYorkUniversity_UnitedStates																						1																	1									1
NorthCarolinaStateUniversity_UnitedStates	1
NossaSenhoradaGloriaChildren'sHospital_RuaMaryUbirajara205_Vitoria_29056-030_Brazil																													1
NovartisVaccines&DiagnostSrl_Siena_Italy								1
NucleoEntomolMedCariri_JuazeiroDoNorteCE_Brazil	1						1																																								1
OaklandUniv_Rochester_MIUSA				1								1
OhioStateUniversity_UnitedStates	1																								1	1						1
OregonStateUniversity_UnitedStates	1
OrganizacionLatinoamericanaparaelFomentodelaInvestigacionenSalud_OLFIS_Bucaramanga_Colombia		1
OrgaosMunicipais_Bahia_Brazil	1
OrgaosMunicipais_EspiritoSanto_Brazil																													1
OrgaosMunicipais_Fortaleza							1								1
OrgaosMunicipais_Maranhao_Brazil		1
OrgaosMunicipais_Parana_Brazil								1					1
OrgaosMunicipais_Pernambuco_Brazil	1			1						1							1																												1
ORIGEN_CentrodeMedicinaReprodutiva_Brazil			1
OsloUnivHosp_Oslo_Norway		1
OxfordUnivClinResUnit_HoChiMinhCity_Vietnam							1		1		1																																	1					1
P&DExptCienciasFisNatLtda_CampinasSP_Brazil						1
PennStateUniv_USA	1
PerdanaUniv_SelangorDarul_Malaysia	1																								1	1						1
PolytechInstLeiria_Leiria_Portugal																														1								1
PontificiaUnivCatolicaParanaPUCPR_Parana_Brazil	1
PontificiaUnivCatolicaPUCGO_GoianiaGo_Brazil									1
PontificiaUniversidadeCatolicadeSaoPaulo_Brazil		1																																			1
ProgramadeInicia�aoCientifica_UNIG_Brazil														1
PronexRedeDengue_RioDeJaneiro_Brazil	1																																			1
PublicHealthInstitutionsofTurkey_Ankara_Turkey														1
PUCBrasilia_Brazil.
RadboudUnivNijmegen_Nijmegen_Netherlands		1
RiceUniv_Houston_TXUSA			1
RocheCenterforMedicalGenomics_Brazil		1																																			1
RockefellerUniversity_UnitedStates	1
RoswellPkCancInst_Buffalo_NYUSA					1
RoyalMelbourneHosp_Vic_Australia		1
SaoFranciscoHospCaninde_Ceara_Brazil	1						1										1
SaudePubl&GerenciamentoUnidadesSaudeSUS_SaoJoseDoRioPretoSP_Brazil		1										1						1
SchTropMed_Merseyside_England																			1																														1
SecretariadeSalud_Colombia													1
ServNaclControlEnfermedadesTransmitidasVecto_Guayaquil_Ecuador															1																																		1
ServSaludNuevoLeon_NuevoLeon_Mexico																1																												1					1
SingaporeMITAllianceRes&Technol_Singapore_Singapore			1	1
SirSallimullahMedColl_Dhaka_Bangladesh			1								1															1																		1					1
SustainableSciInst_Managua_Nicaragua	1																																															1
SwanseaUniv_WGlam_Wales																											1														1
SwissTrop&PublHlthInst_Basel_Switzerland		1									1															1
TanTockSengHospital_Singapore			1								1															1																		1					1
TechUnivDenmark_Lyngby_Denmark	1																								1							1
TelAvivUniv_TelAviv_Israel		1
TropicalDiseasesHospital_Goiaania_Brazil									1
TulaneSchPublHlth&TropMed_NewOrleans_LAUSA			1								1															1																		1					1
TwistDxLtd_Cambridge_England		1									1															1
UNESCO_Delft_Netherlands		1
UniaoFacGrandesLagos_SaoPaulo_Brazil						1
UnidaddeHigieneyEpidemiologiadelmunicipioMariel_Cuba													1
UnitedStatesArmyMedicalResearchInstituteforInfectiousDiseases_UnitedStates																						1																	1									1
UnivAgrFaisalabad_Faisalabad_Pakistan	1		1																																													1
UnivAlabama_Birmingham_ALUSA			1									1
UnivAmsterdam_Amsterdam_Netherlands		1
UnivAveiro_Aveiro_Portugal										1										1													1					1
UnivBarcelona_Barcelona_Spain	1																														1		1
UnivBritishColumbia_VancouverBC_Canada															1																																		1
UnivCarabobo_Maracay_Venezuela			1									1
UnivCatania_Catania_Italy
UnivCES_Medellin_Colombia				1
UnivCeuma_Maranhao_Brazil			1									1												1																	1
UnivComprehensCancCtr_Columbus_OHUSA	1				1
UnivCuiaba_MatoGrosso_Brazil																					1
UnivEstadualLondrina_Parana_Brazil
UnivFedAbc_SantoAndreSP_Brazil
UnivFedCariri_BarbalhaCE_Brazil																																															1
UnivFeevale_NovoHamburgoRS_Brazil	1					1				1																1
UnivGothenburg_Gothenburg_Sweden															1																																		1
UnivHosp_Sincelejo_Colombia			1								1															1																		1					1
UnivIndonesia_Jakarta_Indonesia			1								1															1																		1					1
UnivKansas_Lawrence_KSUSA								1										1
UnivKentucky_Lexington_KYUSA	1
UnivLilleNordFrance_Lille_France			1																							1
UnivLyon_Villeurbanne_France	1
UnivMaiduguri_BornoState_Nigeria			1								1															1																		1					1
UnivMaryland_CollegePk_MDUSA	1																															1																1
UnivMassachusetts_Amherst_MAUSA			1									1
UnivMedCtrHamburgEppendorf_Hamburg_Germany		1
UnivMelbourne_Vic_Australia			1
UnivMontpellier_Montpellier_France																			1
UnivNaclColombia_Bogota_Colombia															1																																		1
UnivNaclCordoba_Cordoba_Argentina	1																																													1
UnivNaclPatagoniaSanJuanBosco_Chubut_Argentina	1																															1																1
UnivParis_Paris_France	1															1										1
UnivPenn_Philadelphia_PAUSA								1
UnivPresbiterianaMackenzie_SaoPaulo_Brazil		1
UnivRegCariri_CratoCE_Brazil
UnivRegensburg_Regensburg_Germany			1																												1		1
UnivSantaUrsula_RioDeJaneiro_Brazil					1
UnivSouth_Savannah_GAUSA																				1
UnivSurcolombiana_Neira_Colombia																1																												1					1
UnivTecnMachala_Machala_Ecuador															1																																		1
UnivToronto_TorontoON_Canada		1
UnivWisconsin_Madison_WIUSA		1
UniversidaddeCarabobo_Venezuela
UniversidaddelQuindio_Colombia										1
UniversidadIndustrialdeSantander_Colombia										1
UniversidadNacionaldelaAmazoniaPeruana_Peru
UniversidadedaIntegra�aoInternacionaldaLusofoniaAfro-Brasileira(UNILAB)_Reden�ao_Ceara_Brazil															1
UniversidadedoEstadodoRioGrandedoNorte_Brazil
UniversidadeEstadualdeFeiradeSantana_Brazil																												1
UniversidadeEstadualdoRioGrandedoNorte_Brazil																																			1
UniversidadeFederaldeCienciasdaSaudedePortoAlegre_RS_Brazil
UniversidadeFederaldePelotas_Brazil																													1
UniversidadeFederaldeUberlandia_Brazil
UniversidadeFederaldoAmapa_Brazil
UniversidadeFederaldoTocantins										1
UniversidadeFederaldosValesdoJequitinhonhaeMucuri_Brazil			1																					1
UniversidadePierreeMarieCurie_UPMC_Paris_France																			1
UniversidadeSeverinoSombra_Brazil	1				1																																1									1
UniversityofFlorida_UnitedStates	1
UniversityofMelbourne_Australia	1
UniversityofOxford_UnitedKingdom																						1																	1									1
UniversityofUtah_UnitedStates	1
UniversiteCatholiquedeLouvain_Brussels_Belgium			1		1
UniversitedeNeuchatel_Switzerland	1
UniversitedePoitiers_France			1		1
WashingtonUniv_StLouis_MOUSA	1		1
[truncated: 405 more columns]
