# Supplementary material for: Dengue research networks: building evidence for policy and planning in Brazil
Source: Health Res Policy Syst. 2016 Nov 8;14:80. doi: 10.1186/s12961-016-0151-y (PMC5101674; doi:10.1186/s12961-016-0151-y)
Supplement: Additional file 6: Table S2. — List of paper titles and corresponding macro research themes (1995-2014). (XLSX 88 kb) [file 12961_2016_151_MOESM6_ESM.xlsx]

## Sheet: Plan1
	Title	Vector related research	Basic biomedical research	Clinical research	Public health research			Vector related research	Basic biomedical research	Clinical research	Public health research
1	A BALB/c mouse model shows that liver involvement in dengue disease is immune-mediated	0	1	0	0			395	258	167	286
2	A case presentation of a fatal dengue myocarditis showing evidence for dengue virus-induced lesion	0	0	1	0
3	A case study of the influence of local weather on Aedes aegypti (L.) aging and mortality	1	0	0	0
4	A challenge for the public health system in Brazil: dengue control [Um desafio para a saúde pública brasileira: o controle do dengue.]	0	0	0	1
5	A chitin-like component in Aedes aegypti eggshells, eggs and ovaries	1	0	0	0
6	A cluster of transverse myelitis following dengue virus infection in the Brazilian Amazon region	0	0	1	0
7	A Comparative Analysis of the Relative Efficacy of Vector-Control Strategies Against Dengue Fever	1	0	0	0
8	A comparison of larval, ovitrap and MosquiTRAP surveillance for Aedes (Stegomyia) aegypti	1	0	0	0
9	A description of Aedes aegypti colonization in the region of São José do Rio Preto, São Paulo [Descrição da colonização de Aedes aegypti na região de São José do Rio Preto, São Paulo.]	1	0	0	0
10	A detrimental role for invariant natural killer T cells in the pathogenesis of experimental dengue virus infection	0	1	0	0
11	A difícil interface controle de vetores - atenção básica: inserção dos agentes de controle de vetores da dengue junto às equipes de saúde das unidades básicas no município de São José do Rio Preto, SP	1	0	0	0
12	A disposable chitosan-modified carbon fiber electrode for dengue virus envelope protein detection	0	1	0	0
13	A DNA vaccine candidate encoding the structural prM/E proteins elicits a strong immune response and protects mice against dengue-4 virus infection	0	1	0	0
14	A DNA vaccine candidate expressing dengue-3 virus prM and E proteins elicits neutralizing antibodies and protects mice against lethal challenge	0	1	0	0
15	A Genetic and Pathologic Study of a DENV2 Clinical Isolate Capable of Inducing Encephalitis and Hematological Disturbances in Immunocompetent Mice	0	1	0	0
16	A label-free immunosensor based on recordable compact disk chip for early diagnostic of the dengue virus infection	0	1	0	0
17	A meta-analysis of the diagnostic accuracy of two commercial NS1 antigen ELISA tests for early dengue virus detection	0	0	1	0
18	A Model of DENV-3 Infection That Recapitulates Severe Disease and Highlights the Importance of IFN-gamma in Host Resistance to Infection	0	1	0	0
19	A model of the transmission of dengue fever with larval competition and the insecticide application on control of the vector	1	0	0	0
20	A new algorithm for segmenting and counting Aedes aegypti eggs in ovitraps.	1	0	0	0
21	A new approach to dengue fatal cases diagnosis: NS1 antigen capture in tissues	0	1	0	0
22	A novel approach to classify serum glycoproteins from patients infected by dengue using electrochemical impedance spectroscopy analysis	0	1	0	0
23	A novel association of acquired ADAMTS13 inhibitor and acute dengue virus infection	0	1	0	0
24	A photocatalytic process for the eradication of dengue through (OH)-O-center dot generation in the presence of sunlight and iron oxide	0	1	0	0
25	A phylogenetic analysis using full-length viral genomes of South American dengue serotype 3 in consecutive Venezuelan outbreaks reveals a novel NS5 mutation	0	1	0	0
26	A portable approach for the surveillance of dengue virus-infected mosquitoes	1	0	0	0
27	A relação da previsão da precipitação pluviométrica e casos de dengue nos estados de Alagoas e Paraíba nordeste do Brasil	0	0	0	1
28	A retrospective survey of dengue virus infection in fatal cases from an epidemic in Brazil	0	0	0	1
29	A sala de situação da dengue como ferramenta de gestão em saúde	0	0	0	1
30	A SARIMA forecasting model to predict the number of cases of dengue in Campinas, State of Sao Paulo, Brazil	0	0	0	1
31	A sensor tip based on carbon nanotube-ink printed electrode for the dengue virus NS1 protein	0	1	0	0
32	A seroepidemiological survey on the island of São Luis during a dengue epidemic in Maranhão [Inquérito soro-epidemiológico na ilha de São Luis durante epidemia de dengue no Maranhão.]	0	0	0	1
33	A simple heat dissociation method increases significantly the ELISA detection sensitivity of the nonstructural-1 glycoprotein in patients infected with DENV type-4	0	1	0	0
34	A simple one-step real-time RT-PCR for diagnosis of dengue virus infection	0	1	0	0
35	A simple reverse transcription polymerase chain reaction for dengue type 2 virus identification	0	1	0	0
36	A solution for worn-out tires, gully erosions, forests and dengue fever in Brazil	0	0	0	1
37	A Stuctured Discrete Model for Dengue Fever Infections and the Determination of from Age-Stratified Serological Data	0	1	0	0
38	A tetravalent dengue nanoparticle stimulates antibody production in mice	0	1	0	0
39	A thiophene-modified screen printed electrode for detection of dengue virus NS1 protein	0	1	0	0
40	A transcriptome analysis of the Aedes aegypti vitellogenic fat body	1	0	0	0
41	A two-plasmid strategy for engineering a dengue virus type 3 infectious clone from primary Brazilian isolate	0	1	0	0
42	A Wolbachia Symbiont in Aedes aegypti Limits Infection with Dengue, Chikungunya, and Plasmodium	1	0	0	0
43	About Dengue fever transmitted through blood transfusion [Sobre a transmissão transfusional da febre Dengue]	1	0	0	0
44	Abundância e agregação de ovos de Aedes aegypti L. e Aedes albopictus (Skuse) (Diptera: Culicidae) no norte e noroeste do Paraná	1	0	0	0
45	Achados ultra-sonográficos abdominais em pacientes com dengue	0	0	1	0
46	Activated peripheral lymphocytes with increased expression of cell adhesion molecules and cytotoxic markers are associated with dengue fever disease	0	1	0	0
47	Activities of naphthoquinones against Aedes aegypti (Linnaeus, 1762) (Diptera: Culicidae), vector of dengue and Biomphalaria glabrata (Say, 1818), intermediate host of Schistosoma mansoni	1	0	0	0
48	Activities of some Brazilian plants against larvae of the mosquito Aedes aegypti	1	0	0	0
49	Acute atrial fibrillation during dengue hemorrhagic fever.	0	0	1	0
50	Acute disseminated encephalomyelitis in classic dengue	0	0	1	0
51	Acute hepatitis due to dengue virus in a chronic hepatitis patient	0	0	1	0
52	ACUTE INFLAMMATORY DEMYELINATING POLYRADICULONEUROPATHY (GUILLAIN-BARRE SYNDROME) FOLLOWING DENGUE FEVER	0	0	1	0
53	Aedes (Stegomyia) aegypti (Linnaeus, 1762) breeding sites in native bromeliads in Vitoria City, ES	1	0	0	0
54	Aedes aegypti (I.) population in an endemic area of dengue in the Southeast Brazil	1	0	0	0
55	Aedes aegypti and Aedes albopictus (Diptera: Culicidae): coexistence and susceptibility to temephos, in municipalities with occurrence of dengue and differentiated characteristics of urbanization	1	0	0	0
56	Aedes aegypti egg counting system.	1	0	0	0
57	Aedes aegypti entomological indices in an endemic area for dengue in Sao Paulo State, Brazil	1	0	0	0
58	Aedes aegypti from temperate regions of South America are highly competent to transmit dengue virus	1	0	0	0
59	Aedes aegypti immature forms distribution according to type of breeding site	1	0	0	0
60	Aedes aegypti in Brazil: Genetically differentiated populations with high susceptibility to dengue and yellow fever viruses	1	0	0	0
61	Aedes aegypti infestation and occurrence of dengue in the city of Belo Horizonte, Brazil	1	0	0	0
62	Aedes aegypti on Madeira Island (Portugal): genetic variation of a recently introduced dengue vector	1	0	0	0
63	Aedes aegypti resistance to temephos during 2001 in several municipalities in the states of Rio de Janeiro, Sergipe, and Alagoas, Brazil	1	0	0	0
64	Aedes aegypti survival in the presence of toxorhynchites violaceus (Diptera: Culicidae) fourth instar larvae	1	0	0	0
65	Aedes albopictus (S) in the region of São José do Rio Preto, SP, Brazil: A study of its infestation in an area where Aedes aegypti was already established and a discussion of its role as a possible vector of dengue and yellow fever	1	0	0	0
66	Aedes albopictus in Brazil: Ecological aspects and risks of transmission of dengue fever [Aedes albopictus no brasil: Aspectos ecológicos e riscos de transmissão da dengue]	1	0	0	0
67	Aedes albopictus may not be vector of dengue virus in human epidemics in Brazil	1	0	0	0
68	Age-Dependent Effects of Oral Infection with Dengue Virus on Aedes aegypti (Diptera: Culicidae) Feeding Behavior, Survival, Oviposition Success and Fecundity	1	0	0	0
69	Aging and environmental enrichment exacerbate inflammatory response on antibody-enhanced dengue disease in immunocompetent murine model	0	1	0	0
70	Air Travel Is Associated with Intracontinental Spread of Dengue Virus Serotypes 1-3 in Brazil	0	0	0	1
71	Allergies and diabetes as risk factors for dengue hemorrhagic fever: Results of a case control study	0	0	0	1
72	Allies of a. Aegypti: Factors contributing to the occurrence of dengue according to social representations of professionals of family health teams [Aliados do a. Aegypti: Fatores contribuintes para a ocorrência do dengue segundo as representações sociais dos profissionais das equipes de saúde da família]	0	0	0	1
73	Almanaque da Dengue: leituras e narrativas de Agentes Comunitários de Saúde	0	0	0	1
74	alpha-glucosidase inhibitors reduce dengue virus production by affecting the initial steps of virion morphogenesis in the endoplasmic reticulum	0	1	0	0
75	Alteration in the erythrocyte sedimentation rate in dengue patients: Analysis of 1,398 cases	0	1	0	0
76	Alternative complement pathway deregulation is correlated with dengue severity	0	0	1	0
77	Aminotransferase changes and acute hepatitis in patients with dengue fever: analysis of 1,585 cases	0	0	1	0
78	An algal-derived DL-galactan hybrid is an efficient preventing agent for in vitro dengue virus infection	0	1	0	0
79	An approximate threshold condition for non-autonomous system: An application to a vector-borne infection	1	0	0	0
80	An entomological surveillance system based on open spatial information for participative dengue control	1	0	0	0
81	An impedimetric biosensor for detection of dengue serotype at picomolar concentration based on gold nanoparticles-polyaniline hybrid composites	0	1	0	0
82	An in vitro model for dengue virus infection that exhibits human monocyte infection, multiple cytokine production and dexamethasone immunomodulation	0	1	0	0
83	An intact signal peptide on dengue virus E protein enhances immunogenicity for CD8(+) T cells and antibody when expressed from modified vaccinia Ankara	0	1	0	0
84	An intersectoral strategy for dengue control in Belo Horizonte (Minas Gerais), Brazil [Estratégia Intersetorial para o Controle da Dengue em Belo Horizonte (Minas Gerais), Brasil]	0	0	0	1
85	Analysis of genetic relatedness between populations of Aedes aegypti from different geographic regions of São Paulo state, Brazil	1	0	0	0
86	Analysis of recombinant dengue virus polypeptides for dengue diagnosis and evaluation of the humoral immune response	0	1	0	0
87	Anthropophilic behaviour of Aedes albopictus (Skuse) (Diptera: Culicidae) in the Vale do Paraíba region, Southeastern Brazil [Comportamento antropofílico de Aedes albopictus (Skuse) (Diptera: Culicidae) na região do Vale do Paraíba, Sudeste do Brasil]	1	0	0	0
88	Anticorpos anti-Leptospira em pacientes de Mato Grosso do Sul com suspeita clínica de dengue ou hepatite viral	0	0	1	0
89	Antioxidant, larvicidal and antiacetylcholinesterase activities of cashew nut shell liquid constituents	1	0	0	0
90	Antiviral activities of extracts and phenolic components of two spondias species against dengue virus	0	1	0	0
91	Antiviral activity of dermaseptin 01 against Dengue virus type 2, Herpes simplex virus type 1 and Vaccinia virus	0	1	0	0
92	Antiviral activity of Distictella elongata (Vahl) Urb. (Bignoniaceae), a potentially useful source of anti-dengue drugs from the state of Minas Gerais, Brazil	0	1	0	0
93	Análise crítica dos achados hematológicos e sorológicos de pacientes com suspeita de Dengue	0	0	1	0
94	Análise da distribuição espaço-temporal de dengue e da infestação larvária no município de Tupã, Estado de São Paulo	1	0	0	0
95	Análise da integração da Vigilância Ambiental no controle da dengue com a Estratégia Saúde da Família: impacto nos saberes e práticas dos agentes comunitários de saúde	0	0	0	1
96	Análise da lógica de intervenção do Programa Nacional de Controle da Dengue	0	0	0	1
97	Análise espacial da dengue e o contexto socioeconômico no município do Rio de Janeiro, RJ	0	0	0	1
98	Análise espacial da ocorrência de dengue e condições de vida na cidade de Nova Iguaçu, Estado do Rio de Janeiro, Brasil	0	0	0	1
99	Análise espacial da transmissão de dengue em cidade de porte médio do interior paulista	0	0	0	1
100	Análise geoespacial: um estudo sobre a dengue	0	0	0	1
101	Aplicación de formulaciones de Bacillus thuringiensis var. israelensis SH-14 contra Aedes (S) aegypti	1	0	0	0
102	Apoptosis in the mouse central nervous system in response to infection with mouse-neurovirulent dengue viruses	0	1	0	0
103	Apoptotic mediators in patients with severe and non-severe dengue from Brazil	0	0	1	0
104	Apuntes sobre el diagnóstico de laboratorio del virus dengue	1	0	0	0
105	Aspectos epidemiológicos do dengue no Município de São Luís, Maranhão, Brasil, 1997-2002	0	0	0	1
106	Assessing key safety concerns of a Wolbachia-based strategy to control dengue transmission by Aedes mosquitoes	1	0	0	0
107	Assessing positivity and circulating levels of NS1 in samples from a 2012 dengue outbreak in Rio de Janeiro, Brazil	0	0	0	1
108	Assessing the Effects of Aedes aegypti kdr Mutations on Pyrethroid Resistance and Its Fitness Cost	1	0	0	0
109	Assessing the effects of temperature on dengue transmission	0	0	0	1
110	Assessing the effects of temperature on the population of Aedes aegypti, the vector of dengue	1	0	0	0
111	Assessing the effects of vector control on dengue transmission	1	0	0	0
112	Assessment of entomological indicators of Aedes aegypti (L.) from adult and egg collections in Sao Paulo, Brazil	1	0	0	0
113	Association between dengue incidence and climatic factors	0	0	0	1
114	Association between magnitude of the virus-specific plasmablast response and disease severity in dengue patients	0	1	0	0
115	Association of dengue hemorrhagic fever with multiple risk factors for pituitary apoplexy	0	0	1	0
116	Association of human leukocyte antigen DQ1 and dengue fever in a white Southern Brazilian population	0	0	1	0
117	Association of insecticide use and alteration on Aedes aegypti susceptibility status	1	0	0	0
118	Associations between dengue and combinations of weather factors in a city in the Brazilian Amazon	0	0	0	1
119	Associação entre incidência de dengue, pluviosidade e densidade larvária de Aedes aegypti, no Estado de Goiás	1	0	0	0
120	Atividades de controle do dengue na visão de seus agentes e da população atendida, São José do Rio Preto, São Paulo, Brasil	0	0	0	1
121	Attenuation and immunogenicity of recombinant yellow fever 17D-dengue type 2 virus for rhesus monkeys	0	1	0	0
122	Autoimmune features caused by dengue fever: a case report	0	0	1	0
123	Automata network simulator applied to the epidemiology of urban Dengue fever	0	0	0	1
124	Avaliação da vestimenta utilizada como equipamento de proteção individual pelos aplicadores de malationa no controle da dengue em São Paulo, Brasil	0	0	0	1
125	Avaliação de impacto de ações de combate ao Aedes aegypti na cidade de Salvador, Bahia	1	0	0	0
126	Avaliação de uma intervenção educativa na prevenção da dengue	0	0	0	1
127	Avaliação dos atributos de aceitabilidade e estabilidade do sistema de vigilância da dengue no estado de Goiás, 2011	0	0	0	1
128	Avaliação sobre a adesão às práticas preventivas do dengue: o caso de Catanduva, São Paulo, Brasil	0	0	0	1
129	Behavior of resting Aedes aegypti (Culicidae: Diptera) and its relation to ultra-low volume adulticide efficacy in Panama City, Panama	1	0	0	0
130	Biglutaminyl-biliverdin IX alpha as a heme degradation product in the dengue fever insect-vector Aedes aegypti	1	0	0	0
131	Bilateral acute angle closure glaucoma in a patient with dengue fever: Case report [Glaucoma agudo bilateral em um paciente com dengue: Relato de caso]	0	0	1	0
132	Bilateral acute visual loss from Rathke's cleft cyst apoplexy in a patient with dengue fever	0	0	1	0
133	Bilateral optic neuritis after dengue viral infection: Case report [Neurite óptica bilateral após infecção viral por dengue: Relato de casos]	0	0	1	0
134	Binding of Dengue Virus Partitcles and Dengue Proteins onto Solid Surfaces	0	1	0	0
135	Bioactivity of plant extracts on the larval and pupal stages of Aedes aegypti (Diptera, Culicidea)	1	0	0	0
136	Biological activity of neosergeolide and isobrucein B (and two semi-synthetic derivatives) isolated from the Amazonian medicinal plant Picrolemma sprucei (Simaroubaceae)	0	1	0	0
137	Biopsy proven acute tubular necrosis due to rhabdomyolysis in a dengue fever patient: A case report and review of literature [Necrose tubular aguda comprovada por biópsia em paciente com dengue e rabdomiólise]	0	0	1	0
138	Biosensor based on hybrid nanocomposite and CramoLL lectin for detection of dengue glycoproteins in real samples	0	1	0	0
139	Biosensor based on lectin and lipid membranes for detection of serum glycoproteins in infected patients with dengue	0	1	0	0
140	Birth of a normal child after in vitro fertilization treatment followed by dengue fever	0	0	1	0
141	Bleeding complications in dengue are not associated with significant changes in the modulators of the endothelial barrier	0	0	1	0
142	Blood banking e Dengue fever [Hemoterapia e febre Dengue]	0	0	1	0
143	Blood meal-derived heme decreases ROS levels in the midgut of Aedes aegypti and allows proliferation of intestinal microbiota	1	0	0	0
144	Blood-feeding induces reversible functional changes in flight muscle mitochondria of aedes aegypti mosquito	1	0	0	0
145	Body size-associated survival and dispersal rates of Aedes aegypti in Rio de Janeiro	1	0	0	0
146	Brazil's neglected tropical diseases: an overview and a report card	0	0	0	1
147	BREEDING SITES DISTRIBUTION OF Aedes aegypti (LINNA.US, 1762) AND Aedes albopictus (SKUSE, 1894) (Diptera: Cullicidae) IN THE MUNICIPALITY OF ASSIS CHATEAUBRIAND, STATE OF PARANA, BRAZIL	1	0	0	0
148	Breeding sites of Aedes aegypti in metropolitan vacant lots in Greater Vitória, State of Espírito Santo, Brazil [Criadouros de Aedes aegypti em terrenos baldios na região metropolitana da Grande Vitória, Estado do Espírito Santo]	1	0	0	0
149	Bromeliad-inhabiting mosquitoes in an urban botanical garden of dengue endemic Rio de Janeiro. Are bromeliads productive habitats for the invasive vectors Aedes aegypti and Aedes albopictus?	1	0	0	0
150	Burchellin: Study of bioactivity against Aedes aegypti	1	0	0	0
151	C-terminal residue optimization and fragment merging: Discovery of a potent peptide-hybrid inhibitor of dengue protease	0	1	0	0
152	C1q binding to dengue virus decreases levels of infection and inflammatory molecules transcription in THP-1 cells	0	1	0	0
153	Calculating the survival rate and estimated population density of gravid Aedes aegypti (Diptera, Culicidae) in Rio de Janeiro, Brazil	1	0	0	0
154	Callithrix penicillata: A feasible experimental model for dengue virus infection	0	1	0	0
155	Carnival or football, is there a real risk for acquiring dengue fever in Brazil during holidays seasons?	0	0	0	1
156	Case report: Clinical profile of concurrent dengue fever and Plasmodium vivax malaria in the Brazilian Amazon: Case series of 11 hospitalized patients	0	0	1	0
157	Case report: Fatal staphylococcal infection following classic dengue fever	0	0	1	0
158	Case report: spontaneous rupture of the spleen due to dengue fever.	0	0	1	0
159	Case report: Vertical dengue infection	0	0	1	0
160	Central nervous system involvement in dengue A study in fatal cases from a dengue endemic area	0	0	1	0
161	Challenges encountered using standard vector control measures for dengue in Boa Vista, Brazil	1	0	0	0
162	Challenges in the clinical development of a dengue vaccine	0	0	1	0
163	Characterisation of lymphocyte response and cytokine patterns in patients with Dengue fever	0	0	1	0
164	Characteristics of children hospitalized with dengue fever in an outbreak in Rio de Janeiro, Brazil	0	0	1	0
165	Characteristics of grass infusions as oviposition attractants to Aedes (Stegomyia) (Diptera : culicidae)	1	0	0	0
166	Characterization of a dengiie patient cohort in Recife, Brazil	0	0	1	0
167	Characterization of Bacillus thuringiensis isolates with potential for control of Aedes aegypti (Linnaeus, 1762) (Diptera: Culicidae)	1	0	0	0
168	Characterization of dengue virus serotype 1 in epidemics in Porto Velho, Rondonia, in 2001-2003	0	0	0	1
169	Characterization of dengue virus type 2: New insights on the 2010 brazilian epidemic	0	0	0	1
170	Characterization of the spatial and temporal dynamics of the dengue vector population established in urban areas of Fernando de Noronha, a Brazilian oceanic island	1	0	0	0
171	Chemical Composition and Larvicidal Activity of Rollinia leptopetala (Annonaceae)	0	1	0	0
172	Chemical Composition and Toxicity of Essential Oils of Piper spp. Against Larvae of Aedes aegypti L. (Diptera: Culicidae)	1	0	0	0
173	Chemical structure and antiviral activity of carrageenans from Meristiella gelidium against herpes simplex and dengue virus	0	1	0	0
174	Chemical study and larvicidal activity against Aedes aegypti of essential oil of Piper aduncum L. (Piperaceae)	1	0	0	0
175	Chemical variation in Piper aduncum and biological properties of its dillapiole-rich essential oil	0	1	0	0
176	Chemistry and antiviral activity of Arrabidaea pulchra (Bignoniaceae)	0	1	0	0
177	Chemometric studies on potential larvicidal compounds against aedes aegypti	1	0	0	0
178	Chitin synthesis inhibitor effect on Aedes aegypti populations susceptible and resistant to organophosphate temephos	1	0	0	0
179	Chloroquine inhibits dengue virus type 2 replication in vero cells but not in C6/36 cells	0	1	0	0
180	Chloroquine interferes with dengue-2 virus replication in U937 cells	0	1	0	0
181	Chloroquine use improves dengue-related symptoms	0	0	1	0
182	Chromobacterium Csp_P Reduces Malaria and Dengue Infection in Vector Mosquitoes and Has Entomopathogenic and In Vitro Anti-pathogen Activities	0	1	0	0
183	Ciclo de vida de Aedes (Stegomyia) aegypti (Diptera, Culicidae) em águas com diferentes características	1	0	0	0
184	Ciclos de vida comparados de Aedes aegypti (Diptera, Culicidae) do semiárido da Paraíba	1	0	0	0
185	Circulating human antibodies against dengue NS1 protein: Potential of recombinant D2V-NS1 proteins in diagnostic tests	0	1	0	0
186	Circulation of Different Lineages of Dengue Virus 2, Genotype American/Asian in Brazil: Dynamics and Molecular and Phylogenetic Characterization	0	0	0	1
187	Clasificación de dengue hemorrágico utilizando árboles de decisión en la fase temprana de la enfermedad	0	0	0	1
188	Classification of dengue fever patients based on gene expression data using support vector machines	1	0	0	0
189	Climate and dengue epidemics in State of Rio de Janeiro [Clima e epidemias de dengue no Estado do Rio de Janeiro]	0	0	1	0
190	Climbing the steps of viral atomic force microscopy: Visualization of Dengue virus particles	0	1	0	0
191	Clinical and epidemiological aspects of the dengue epidemic in Recife, PE, 2002	0	0	0	1
192	Clinical and epidemiological characterization of dengue hemorrhagic fever cases in northeastern, Brazil	0	0	0	1
193	Clinical and hepatic evaluation in adult dengue patients: a prospective two-month cohort study	0	0	1	0
194	Clinical and laboratory characteristics of patients with dengue hemorrhagic fever manifestations and their transfusion profile	0	0	1	0
195	Clinical and laboratory features that discriminate dengue from other febrile illnesses: A diagnostic accuracy study in Rio de Janeiro, Brazil	0	1	0	0
196	Clinical and laboratory findings in patients with dengue associated with hepatopathy [Achados clínicos e laboratoriais em pacientes com dengue associada à hepatopatia]	0	0	1	0
197	Clinical and laboratory signs as dengue markers during an outbreak in Rio de Janeiro	0	0	1	0
198	Clinical and virological descriptive study in the 2011 outbreak of dengue in the Amazonas, Brazil	0	0	0	1
199	Clinical and virological study of dengue cases and the members of their households: The multinational denframe project	0	0	0	1
200	Clinical case report: Dengue hemorrhagic fever in a patient with acquired immunodeficiency syndrome	0	0	1	0
201	Clinical differences observed in patients with dengue caused by different serotypes in the epidemic of 2001/2002, occurred in Rio de Janeiro [Diférenças clínicas observadas em pacientes com dengue causadas por diferentes sorotipos na epidemia de 2001/2002, ocorrida no município do Rio de Janeiro]	0	0	1	0
202	Clinical evaluation of the NS1 antigen-capture ELISA for early diagnosis of dengue virus infection in Brazil	0	0	1	0
203	Clinical, molecular, and epidemiological analysis of dengue cases during a major outbreak in the midwest region of minas Gerais, Brazil	0	0	1	0
204	Cloning and daily expression of the timeless gene in Aedes aegypti (Diptera : Culicidae)	1	0	0	0
205	CO-INFECTION OF DENGUE VIRUS BY SEROTYPES 1 AND 4 IN PATIENT FROM MEDIUM SIZED CITY FROM BRAZIL	0	0	1	0
206	CO-INFECTION OF DENGUE VIRUS BY SEROTYPES 3 AND 4 IN PATIENTS FROM AMAZONAS, BRAZIL	0	0	1	0
207	Cocirculation of two dengue virus serotypes in individual and pooled samples of Aedes aegypti and Aedes albopictus larvae	1	0	0	0
208	Community participation in dengue control: an analysis of the sensitivity of municipal health plans in the State of Sao Paulo, Brazil	0	0	0	1
209	Comparative analysis of American Dengue virus type 1 full-genome sequences	0	1	0	0
210	Comparative evolutionary epidemiology of dengue virus serotypes	0	0	0	1
211	Comparative immunological recognition of proteins from New Guinea "C" dengue virus type 2 prototype and from a dengue virus type 2 strain isolated in the State of Rio de Janeiro, Brazil	0	1	0	0
212	Comparative studies on Aedes aegypti and Aedes albopictus adult females trespassing commercial nets	1	0	0	0
213	Comparative study between larvitraps and ovitraps for evaluating the presence of Aedes aegypti (Diptera: Culicidae) in Campo Grande, State of Rio de Janeiro [Estudo comparativo entre larvitrampas e ovitrampas para avaliação da presença de Aedes aegypti (Diptera: Culicidae) em Campo Grande, Estado do Rio de Janeiro]	1	0	0	0
214	Comparative study of the results obtained by immunocromatografic methods and ELISA IgM and IgG antibodies detection anti dengue virus [Estudo comparativo dos resultados obtidos pelos métodos de imunocromatografia e o ELISA para detecção de anticorpos IgM e IgG antivírus dengue]	0	1	0	0
215	Comparative study of the topical effectiveness of the Andiroba oil (Carapa guianensis) and DEET 50% as repellent for Aedes sp	1	0	0	0
216	Comparison and critical appraisal of dengue clinical guidelines and their use in Asia and Latin America	0	0	1	0
217	Comparison of clinical and laboratory characteristics between children and adults with dengue	0	0	1	0
218	Comparison of Dengue Infection in Human Mononuclear Leukocytes with Mosquito C6/36 and Mammalian Vero Cells Using Flow Cytometry to Detect Virus Antigen	0	1	0	0
219	Comparison of different uses of adult traps and ovitraps for assessing dengue vector infestation in endemic areas	1	0	0	0
220	Comparison of techniques for extracting viral RNA from isolation-negative serum for dengue diagnosis by the polymerase chain reaction	0	1	0	0
221	Comparison of three commercially available dengue NS1 antigen capture assays for acute diagnosis of Dengue in Brazil	0	0	1	0
222	Comparison of two generations of the panbio dengue NS1 capture enzyme-linked immunosorbent assay	0	0	1	0
223	Comparison of wing geometry data and genetic data for assessing the population structure of Aedes aegypti	1	0	0	0
224	Complement factor H gene (CFH) polymorphisms C-257T, G257A and haplotypes are associated with protection against severe dengue phenotype, possible related with high CFH expression	0	1	0	0
225	Complete genetic characterization of a Brazilian dengue virus type 3 strain isolated from a fatal outcome	0	0	1	0
226	Complete Genome Sequence of a Dengue Virus Serotype 4 Strain Isolated in Roraima, Brazil	0	1	0	0
227	Complete nucleotide sequence analysis of a Brazilian dengue virus type 2 strain	0	1	0	0
228	Complete treatment of uncertainties in a model for dengue R-0 estimation	0	0	0	1
229	Comportamento de formas imaturas de Aedes aegypti, no litoral do Estado de São Paulo	1	0	0	0
230	Comportamiento estacional y temporal de Aedes aegypti y Aedes albopictus en La Habana, Cuba	1	0	0	0
231	Comunicação sazonal sobre a dengue em grupos socioeducativos na atenção primária à saúde	0	0	0	1
232	Concanavalin A and polyvinyl butyral use as a potential dengue electrochemical biosensor	0	1	0	0
233	Concurrent dengue and malaria in the Amazon region	0	0	1	0
234	Concurrent infection with dengue virus type-2 and DENV-3 in a patient from Ceara, Brazil	0	0	1	0
235	Conhecimentos e atitudes da população sobre dengue no Município de São Luís, Maranhão, Brasil, 2004	0	0	0	1
236	Construction and biological properties of yellow fever 17D/dengue type 1 recombinant virus	0	1	0	0
237	Construction and characterisation of a complete reverse genetics system of dengue virus type 3	0	1	0	0
238	Construction and characterization of a stable subgenomic replicon system of a Brazilian dengue virus type 3 strain (BR DEN3 290-02)	0	1	0	0
239	Construction of an infectious cDNA clone for a Brazilian prototype strain of dengue virus type 1: Characterization of a temperature-sensitive mutation in NS1	0	1	0	0
240	Construction of recombinant Kluyveromyces marxianus UFV-3 to express dengue virus type 1 nonstructural protein 1 (NS1)	0	1	0	0
241	Construction of spaces for listening, diagnosis and collective analysis of problems of public health using theatrical language: The case of workshops of theatrical games relating to dengue [Construção de espaços de escuta, diagnóstico e análise coletiva de problemas de saúde pública com a linguagem teatral: O caso das oficinas de jogos teatrais sobre a dengue]	0	0	1	0
242	Construction of the discourse on dengue fever in the media [A construção discursiva sobre a dengue na mídia]	0	0	0	1
243	Construction, characterization and immunogenicity of recombinant yellow fever 17D-dengue type 2 viruses	0	1	0	0
244	Container productivity, daily survival rates and dispersal of Aedes aegypti mosquitoes in a high income dengue epidemic neighbourhood of Rio de Janeiro: Presumed influence of differential urban structure on mosquito biology	1	0	0	0
245	Contribution of macrophage migration inhibitory factor to the pathogenesis of dengue virus infection	0	1	0	0
246	Control del vector del dengue utilizando fracciones etéreas de dos plantas (Asteraceae) como larvicidas	0	0	0	1
247	Control of Dengue Fever in Two Urban Areas of Central Brazil: perceptions of residents	0	0	0	1
248	Controle do vetor do dengue e participação da comunidade em Catanduva, São Paulo, Brasil	0	0	0	1
249	Controlled peptide solvation in portion-mixing libraries of FRET peptides: Improved specificity determination for dengue 2 virus NS2B-NS3 protease and human cathepsin S	0	1	0	0
250	Controlling dispersal dynamics of Aedes aegypti	1	0	0	0
251	Convergent habitat segregation of Aedes aegypti and Aedes albopictus (Diptera : Culicidae) in southeastern Brazil and Florida	1	0	0	0
252	Copaifera multijuga ethanolic extracts, oil-resin, and its derivatives display larvicidal activity against Anopheles darlingi and Aedes aegypti (Diptera: Culicidae)	1	0	0	0
253	Cost of dengue cases in eight countries in the Americas and asia: A prospective study	0	0	0	1
254	Cost of production of live attenuated dengue vaccines: A case study of the Institut Butantan, Sao Paulo, Brazil	0	0	0	1
255	Cost-effectiveness of novel system of mosquito surveillance and control, Brazil	1	0	0	0
256	Criadouros de Aedes (Stegomyia) aegypti (Linnaeus, 1762) em bromélias nativas na Cidade de Vitória, ES	1	0	0	0
257	Critical aspects of dengue control in Brazil [Aspectos críticos do controle do dengue no Brasil.]	0	0	0	1
258	Critical behavior of the contact process in a multiscale network	0	0	1	0
259	Crotoxin and phospholipases A(2) from Crotalus durissus terrificus showed antiviral activity against dengue and yellow fever viruses	0	1	0	0
260	Daily survival rates and dispersal of Aedes aegypti females in Rio de Janeiro, Brazil	1	0	0	0
261	Data quality of dengue epidemiological surveillance in Belo Horizonte, Southeastern Brazil	0	0	0	1
262	Death from dengue fever as a sentinel event for evaluation of quality of healthcare: A case study in two municipalities in Northeast Brazil, 2008 [Óbito por dengue como evento sentinela para avaliação da qualidade da assistência: Estudo de caso em dois municípios da Região Nordeste, Brasil, 2008]	0	0	0	1
263	Dengue and aplastic anemia - A rare association	0	0	1	0
264	Dengue and dengue hemorrhagic fever among adults: Clinical outcomes related to viremia, serotypes, and antibody response	0	0	1	0
265	Dengue and dengue hemorrhagic fever epidemics in Brazil: what research is needed based on trends, surveillance, and control experiences?	0	0	0	1
266	Dengue and dengue hemorrhagic fever in the State of Pernambuco, 1995-2006	0	0	1	0
267	Dengue and dengue hemorrhagic fever, Brazil, 1981-2002	0	0	1	0
268	Dengue and immune thrombocytopenic purpura	0	0	1	0
269	Dengue and land cover heterogeneity in rio de janeiro [Dengue e a heterogeneidade da cobertura da terra no rio de janeiro]	0	0	0	1
270	Dengue and the risk of urban yellow fever reintroduction in Sao Paulo State, Brazil	0	0	0	1
271	Dengue antibodies in blood donors	0	0	0	1
272	Dengue control in an urban area of Brazil: Impact of the Family Health Program on traditional control [Controle do dengue em uma área urbana do Brasil: Avaliação do impacto do Programa Saúde da Família com relação ao programa tradicional de controle]	0	0	0	1
273	Dengue control in Ribeirão Preto, São Paulo, Brazil.	0	0	0	1
274	Dengue Control Program in São José do Rio Preto, São Paulo State, Brazil: Problems with health agents' work and population adherence [O Programa de Controle do Dengue em São José do Rio Preto, São Paulo, Brasil: Dificuldades para a atuação dos agentes e adesão da população]	0	0	0	1
275	Dengue during pregnancy: A study of thirteen cases	0	0	1	0
276	Dengue dynamics and vaccine cost-effectiveness in Brazil	0	0	0	1
277	Dengue em crianças: da notificação ao óbito	0	0	1	0
278	Dengue em três distritos sanitários de Belo Horizonte, Brasil: inquérito soroepidemiológico de base populacional, 2006 a 2007	0	0	0	1
279	Dengue epidemic in a Northeastern Brazil: random epidemiological serum survey	0	0	0	1
280	Dengue epidemic in Belem, Para, Brazil, 1996-97	0	0	0	1
281	Dengue epidemic in the state of Rio Grande do Norte, Brazil, in 1997	0	0	0	1
282	Dengue fever activates the L-arginine-nitric oxide pathway: An explanation for reduced aggregation of human platelets	0	1	0	0
283	Dengue fever and human T-cell lymphotropic virus type 1 infection	0	1	0	0
284	Dengue fever and its vectors in Brazil [La dengue et ses vecteurs au Brésil]	0	0	0	1
285	Dengue fever in Brazilian adults and children: Assessment of clinical findings and their validity for diagnosis	0	0	0	1
286	Dengue fever in Curitiba/PR: A climatological approach about March/April - 2002 event [A dengue em Curitiba/PR: Uma abordagem climatológica do episódio de Março/Abril - 2002]	0	0	0	1
287	Dengue fever occurrence and vector detection by larval survey, ovitrap and mosquiTRAP: A space-time clusters analysis	1	0	0	0
288	Dengue fever: a post-epidemic sero-epidemiological survey in an urban setting at a northwestern county of S. Paulo State - Brazil	0	0	0	1
289	Dengue hemorrhagic fever and acute hepatitis: a case report.	0	0	1	0
290	Dengue hemorrhagic fever in infants: Report of two cases [Febre hemorrágica do dengue em lactentes: Relato de dois casos]	0	0	1	0
291	Dengue hemorrhagic fever is associated with polymorphisms in JAK1	0	1	0	0
292	Dengue immunoassay with an LSPR fiber optic sensor	0	1	0	0
293	Dengue in an elderly patient	0	0	0	1
294	Dengue in blood donors. Do we need laboratorial screening? [Dengue em doadores de sangue. Necessitamos de triagem laboratorial no Brasil?]	0	0	0	1
295	Dengue in brazil and colombia: A study of knowledge, attitudes, and practices	0	0	0	1
296	Dengue in Brazil: Past, present and future perspective	0	0	0	1
297	Dengue in Brazil: Situation-2001 and trends	0	0	0	1
298	Dengue in children: clinical and epidemiological characteristics, Manaus, State of Amazonas, 2006 and 2007	0	0	1	0
299	Dengue in patients with central nervous system manifestations, Brazil	0	0	1	0
300	Dengue in renal transplant patients: A retrospective analysis	0	0	1	0
301	Dengue in Rio de Janeiro: rethinking popular participation in health [A dengue no Rio de Janeiro: repensando a participação popular em saúde.]	0	0	0	1
302	Dengue in the State of Rio de Janeiro, Brazil, 1986-1998	0	0	0	1
303	Dengue induces platelet activation, mitochondrial dysfunction and cell death through mechanisms that involve DC-SIGN and caspases	0	1	0	0
304	Dengue infection in children and adolescents: Clinical profile in a reference hospital in northeast Brazil	0	0	1	0
305	Dengue infection in pregnancy and transplacental transfer of anti-dengue antibodies in Northeast, Brazil	0	0	1	0
306	Dengue infection increases the locomotor activity of Aedes aegypti females	1	0	0	0
307	Dengue infection: neurological manifestations and cerebrospinal fluid (CSF) analysis	0	0	1	0
308	Dengue infections in non-immune travellers to Thailand	0	0	1	0
309	Dengue maculopathy: Visual electrophysiology and optical coherence tomography	0	0	1	0
310	Dengue neurovirulence in mice: Identification of molecular signatures in the E and NS3 helicase domains	0	1	0	0
311	Dengue no Brasil: Situação epidemiológica e contribuições para uma agenda de pesquisa	0	0	0	1
312	Dengue no Estado do Paraná, Brasil: distribuição temporal e espacial no período 1995-2007	0	0	0	1
313	Dengue outlook for the World Cup in Brazil: An early warning model framework driven by real-time seasonal climate forecasts	0	0	0	1
314	Dengue prevention at the household level: Preliminary evaluation of a mesh cover for flowerpot saucers	0	0	0	1
315	Dengue serologic survey in Ribeirão Preto, São Paulo, Brazil.	0	0	0	1
316	Dengue Situation in Brazil by Year 2000	0	0	0	1
317	Dengue study in a slum area in Rio de Janeiro: preliminary analysis [Estudo do dengue em área urbana favelizada do Rio de Janeiro: considerações iniciais.]	0	0	0	1
318	Dengue type 2 outbreak in the south of the state of Bahia, Brazil: laboratorial and epidemiological studies.	0	0	0	1
319	Dengue vector control strategies in an urban setting: An economic modelling assessment	1	0	0	0
320	Dengue viremia in blood donors from Honduras, Brazil, and Australia	0	0	1	0
321	Dengue Virus 2 American-Asian Genotype Identified during the 2006/2007 Outbreak in Piaui, Brazil Reveals a Caribbean Route of Introduction and Dissemination of Dengue Virus in Brazil	0	0	1	0
322	Dengue virus 3 clinical isolates show different patterns of virulence in experimental mice infection	0	1	0	0
323	Dengue virus 3 genotype 1 associated with dengue fever and dengue hemorrhagic fever, Brazil	0	0	0	1
324	Dengue virus 3 genotype I in Aedes aegypti mosquitoes and eggs, Brazil, 2005-2006	1	0	0	0
325	Dengue Virus Activates Membrane TRAIL Relocalization and IFN-alpha Production by Human Plasmacytoid Dendritic Cells In Vitro and In Vivo	0	1	0	0
326	Dengue virus capsid protein binding to hepatic lipid droplets (LD) is potassium ion dependent and is mediated by LD surface proteins	0	1	0	0
327	Dengue virus capsid protein interacts specifically with very low-density lipoproteins	0	1	0	0
328	Dengue virus capsid protein usurps lipid droplets for viral particle formation	0	1	0	0
329	Dengue virus detection by using reverse transcription-polymerase chain reaction in Saliva and progeny of experimentally infected Aedes albopictus from Brazil	1	0	0	0
330	Dengue virus infection of the central nervous system (CNS): a case report from Brazil.	0	1	0	0
331	Dengue virus infections: Comparison of methods for diagnosing the acute disease	0	0	1	0
332	Dengue virus RNA purification from human plasma: A comparison of two techniques	0	0	1	0
333	Dengue virus serotype 4 in a highly susceptible population in Southeast Brazil	0	0	1	0
334	Dengue virus serotypes in children of Manaus, State of Amazonas, 2008 [Sorotipos virais de dengue identificados em crianças de Manaus, Estado do Amazonas, 2008]	0	0	0	1
335	Dengue virus surveillance: The co-circulation of DENV-1, DENV-2 and DENV-3 in the State of Rio de Janeiro, Brazil	0	0	0	1
336	Dengue virus tetra-epitope peptide expressed in lettuce chloroplasts for potential use in dengue diagnosis	0	1	0	0
337	Dengue virus transmission by blood stem cell donor after travel to Sri Lanka, 2013	0	0	1	0
338	Dengue Virus Type 3 Adaptive Changes during Epidemics in Sao Jose de Rio Preto, Brazil, 2006-2007	0	0	0	1
339	Dengue virus type 3 in Brazil: A phylogenetic perspective	0	1	0	0
340	Dengue Virus Type 3 in Rio de Janeiro, Brazil	0	0	0	1
341	Dengue virus type 3 isolated from a fatal case with visceral complications induces enhanced proinflammatory responses and apoptosis of human dendritic cells	0	1	0	0
342	Dengue virus type 3 isolation from Aedes aegypti in the municipality of Nova Iguacu, State of Rio de Janeiro	1	0	0	0
343	Dengue virus type 3, Brazil, 2002	0	0	0	1
344	Dengue virus type 4 in Niteroi, Rio de Janeiro: the role of molecular techniques in laboratory diagnosis and entomological surveillance	0	0	0	1
345	Dengue virus type 4 phylogenetics in brazil 2011: Looking beyond the veil	0	1	0	0
346	Dengue virus type 4, Manaus, Brazil	0	0	0	1
347	Dengue virus-induced regulation of the host cell translational machinery	0	1	0	0
348	Dengue viruses activity in Piaui, Brazil	0	0	0	1
349	Dengue viruses in Brazil	0	0	0	1
350	Dengue viruses in Brazil, 1986-2006	0	0	0	1
351	Dengue, related to rubble and building construction in Brazil	0	0	0	1
352	Dengue-1 envelope protein domain III produced in Pichia pastoris: Potential use for serological diagnosis	0	1	0	0
353	Dengue-2 and yellow fever 17DD viruses infect human dendritic cells, resulting in an induction of activation markers, cytokines and chemokines and secretion of different TNF-alpha and IFN-alpha profiles	0	1	0	0
354	Dengue-2 infection and the induction of apoptosis in human primary monocytes	0	1	0	0
355	Dengue-2 Structural Proteins Associate with Human Proteins to Produce a Coagulation and Innate Immune Response Biased Interactome	0	1	0	0
356	Dengue-3 encephalitis promotes anxiety-like behavior in mice	0	1	0	0
357	Dengue-4 false negative results by Panbio (R) Dengue Early ELISA assay in Brazil	0	1	0	0
358	Dengue: a review of the laboratory tests a clinician must know to achieve a correct diagnosis	0	0	0	1
359	Dengue: aspectos epidemiológicos e o primeiro surto ocorrido na região do Médio Solimões, Coari, Estado do Amazonas, no período de 2008 a 2009	0	0	0	1
360	Dengue: clinical forms and risk groups in a high incidence city in the Southeastern region of Brazil	0	0	1	0
361	Dengue: educação, comunicação e mobilização na perspectiva do controle - propostas inovadoras	0	0	0	1
362	Dengue: Profile of hematological and biochemical dynamics	0	0	1	0
363	Dengue: sero-epidemiological survey and virological surveillance in Campinas, Sao Paulo, Brazil	0	0	0	1
364	Dengue: twenty-five years since reemergence in Brazil	0	0	0	1
365	DengueTools: innovative tools and strategies for the surveillance and control of dengue	0	0	0	1
366	DENV-3 genotype III circulating in São Paulo, Brazil, from 2003 to 2008 is not associated with dengue haemorrhagic fever/dengue shock syndrome	0	1	0	0
367	Depósitos observados con larvas de Aedes aegypti durante el uso operacional del biolarvicida Bactivec	1	0	0	0
368	Describing the geographic spread of dengue disease by traveling waves	0	0	0	1
369	Design and heterologous expression of dengue virus envelope protein (E) peptides and their use for serological diagnosis	0	1	0	0
370	Designing a vaccination strategy against dengue [Modelos para implementar a vacinação contra dengue]	0	0	0	1
371	Detección de respuesta linfoproliferativa en monos inoculados con virus dengue 4	0	1	0	0
372	Detection and identification of dengue virus isolates from Brazil by a simplified reverse transcription - Polymerase chain reaction (RT-PCR) method	0	1	0	0
373	Detection and identification of dengue-1 virus in clinical samples by a nested-PCR followed by restriction enzyme digestion of amplicons	0	1	0	0
374	Detection of circulant tumor necrosis factor-alpha, soluble tumor necrosis factor p75 and interferon-gamma in Brazilian patients with dengue fever and dengue hemorrhagic fever	0	0	1	0
375	Detection of dengue virus in saliva and urine by real time RT-PCR	0	0	1	0
376	Detection of dengue virus in sera of Brazilian blood donors	0	0	1	0
377	Detection of dengue virus serotype 3 by reverse transcription-polymerase chain reaction in Aedes aegypti (Diptera, Culicidae) captured in Manaus, Amazonas	1	0	0	0
378	Detection of dengue virus serotypes on the surface of gold electrode based on Cratylia mollis lectin affinity	0	1	0	0
379	Detection of DENV-4 genotype I from mosquitoes collected in the city of Manaus, Brazil	1	0	0	0
380	Detection of the dengue non-structural 1 antigen in cerebral spinal fluid samples using a commercially available enzyme-linked immunosorbent assay	0	0	1	0
381	Detecção do vírus da dengue em populações naturais de mosquitos	1	0	0	0
382	Detecção e tipagem de vírus dengue em Aedes aegypti (Diptera: Culicidae) na Cidade de Manaus, Estado do Amazonas	1	0	0	0
383	Determinants in the envelope E protein and viral RNA helicase NS3 that influence the induction of apoptosis in response to infection with dengue type 1 virus	0	1	0	0
384	Determinants of mortality from severe dengue in Brazil: A population-based case-control study	0	0	0	1
385	Determination of priority areas for dengue control actions	0	0	0	1
386	Determinação do potencial larvófago de Poecilia reticulata em condições domésticas de controle biológico	1	0	0	0
387	Developing new approaches for detecting and preventing Aedes aegypti population outbreaks: Basis for surveillance, alert and control system	1	0	0	0
388	Development of a low cost bioprocess for endotoxin production by Bacillus thuringiensis var israelensis intended for biological control of Aedes aegypti	1	0	0	0
389	Development of the Gravid Aedes Trap for the Capture of Adult Female Container-Exploiting Mosquitoes (Diptera: Culicidae)	1	0	0	0
390	Development, characterization and application of monoclonal antibodies against Brazilian dengue virus isolates	0	0	1	0
391	Development, longevity, gonotrophic cycle and oviposition of Aedes albopictus Skuse (Diptera : Culicidae) under cyclic temperatures	1	0	0	0
392	Diagnosis of Dengue by Using Reverse Transcriptase-Polymerase Chain Reaction	0	0	1	0
393	Diagnosis of dengue infection by detecting specific immunoglobulin M antibodies in saliva samples	0	0	1	0
394	Diagnosis of dengue infection using a modified gold electrode with hybrid organic-inorganic nanocomposite and Bauhinia monandra lectin	0	0	1	0
395	Diagnóstico molecular y serológico de un brote de dengue en Coro, estado Falcón, Venezuela.	0	0	0	1
396	Diferenciais intraurbanos na distribuição de dengue em Cuiabá, 2007 e 2008	0	0	0	1
397	Differential inhibition of dengue virus infection in mammalian and mosquito cells by iota-carrageenan	1	0	0	0
398	Differential regulation of toll-like receptor-2, toll-like receptor-4, CD16 and human leucocyte antigen-DR on peripheral blood monocytes during mild and severe dengue fever	0	1	0	0
399	Diffusion pattern and hotspot detection of dengue in Belo Horizonte, Minas Gerais, Brazil	0	0	0	1
400	Dinâmica populacional de Aedes aegypti (L) em área urbana de alta incidência de dengue	1	0	0	0
401	Direct Costs of Dengue Hospitalization in Brazil: Public and Private Health Care Systems and Use of WHO Guidelines	0	0	0	1
402	Direct costs of the dengue fever control and prevention program in 2005 in the City of Sao Paulo	0	0	0	1
403	Disability adjusted life years lost to dengue in Brazil	0	0	0	1
404	Discrepancies between Aedes aegypti identification in the field and in the laboratory after collection with a sticky trap	1	0	0	0
405	Diseño y aplicación de una estrategia de intervención comunitaria para erradicación del dengue	0	0	0	1
406	Dispersal of Aedes aegypti and Aedes albopictus (Diptera : Culicidae) in an urban endemic dengue area in the State of Rio de Janeiro, Brazil	1	0	0	0
407	Dispersion of Aedes aegypti (Linnaeus, 1762) and Aedes albopictus (Skuse, 1894) in the rural zone of North Parana State	1	0	0	0
408	Disposable containers as larval habitats for Aedes aegypti in a city with regular refuse collection: A study in Marilia, Sao Paulo State, Brazil	1	0	0	0
409	Distinct variation in vector competence among nine field populations of Aedes aegypti from a Brazilian dengue-endemic risk city	1	0	0	0
410	Distribution and dissemination of the Val1016Ile and Phe1534Cys Kdr mutations in Aedes aegypti Brazilian natural populations	1	0	0	0
411	Distribution of Aedes aegypti and dengue in the State of Maranhão, Brazil [Distribuição do Aedes aegypti e do dengue no Estado do Maranhão - Brasil.]	1	0	0	0
412	Distribution of dengue vectors in neighborhoods with different urbanization types of Manaus, state of Amazonas, Brazil	1	0	0	0
413	Distribution of registered cases of Dengue fever and of Aedes (Stegomyia) aegypti (Linnaeus, 1762) in the years 2011-1012 in Macapá, Amapá, Brazil [Distribuição dos casos notificados de dengue e dispersão do Aedes (Stegomyia) aegypti (Linnaeus, 1762) entre os anos de 2011-2012 em Macapá, Amapá, Brasil]	1	0	0	0
414	Diterpenoids from Copaifera reticulata ducke with larvicidal activity against Aedes aegypti (L.) (Diptera, Culicidae)	1	0	0	0
415	Diversity of containers and buildings infested with Aedes aegypti in Puerto Iguazu, Argentina	1	0	0	0
416	Diversity of oviposition containers and buildings where Aedes albopictus and Aedes aegypti can be found [Diversidade de criadouros e tipos de imóveis freqüentados por Aedes albopictus e Aedes aegypti]	1	0	0	0
417	DNA vaccine against the non-structural 1 protein (NS1) of dengue 2 virus	0	1	0	0
418	DNA vaccines against dengue virus based on the ns1 gene: The influence of different signal sequences on the protein expression and its correlation to the immune response elicited in mice	0	1	0	0
419	DNA vaccines against dengue virus type 2 based on truncate envelope protein or its domain III	0	1	0	0
420	Doenças exantemáticas e primeira epidemia de dengue ocorrida em Manaus, Amazonas, no período de 1998-1999	0	0	0	1
421	Does native bromeliads represent important breeding sites for Aedes aegypti (L.) (Diptera: Culicidae) in urbanized areas?	1	0	0	0
422	Does targeting key-containers effectively reduce Aedes aegypti population density?	1	0	0	0
423	Dominância de Aedes aegypti sobre Aedes albopictus no litoral sudeste do Brasil	1	0	0	0
424	Down-regulation of complement receptors on the surface of host monocyte even as in vitro complement pathway blocking interferes in dengue infection	0	1	0	0
425	Dynamics and Characterization of Aedes aegypti (L.) (Diptera: Culicidae) Key Breeding Sites	1	0	0	0
426	Dynamics of dengue virus circulation: A silent epidemic in a complex urban area	0	0	0	1
427	Dynamics of the 2006/2007 dengue outbreak in Brazil	0	0	0	1
428	Dynamics of the control of Aedes (Stegomyia) aegypti Linnaeus (Diptera, Culicidae) by Bacillus thuringiensis var israelensis, related with temperature, density and concentration of insecticide	1	0	0	0
429	Early determination of the reproductive number for vector-borne diseases: The case of dengue in Brazil	1	0	0	0
430	Early molecular markers predictive of dengue hemorrhagic fever	0	1	0	0
431	Ecological study of Rio de Janeiro City DEN-3 epidemic, 2001-2002	0	0	0	1
432	Ecological, biological and social dimensions of dengue vector breeding in five urban settings of Latin America: A multi-country study	1	0	0	0
433	Economic evaluation of cases of dengue fever attributed to the disaster of 2011 in Nova Friburgo (State of Rio de Janeiro/Brazil) [Avaliação econômica dos casos de dengue atribuídos ao desastre de 2011 em Nova Friburgo (RJ), Brasil]	0	0	0	1
434	Education in primary school as a strategy to control dengue	0	0	0	1
435	Educational approach on dengue to adolescents from a federal public school [Abordagem educativa sobre dengue aos adolescentes de uma escola pública federal]	0	0	0	1
436	Efectividad de formulaciones de insecticidas para el control de adultos de Aedes aegypti en La Habana, Cuba	1	0	0	0
437	Efecto letal de myrtaceas cubanas sobre Aedes aegypti (Díptera: Culicidae)	1	0	0	0
438	Efeito residual de apresentações comerciais dos larvicidas temefos e Bacillus thuringiensis israelensis sobre larvas de Aedes aegypti em recipientes com renovação de água	1	0	0	0
439	Efeito residual do extrato de Annona coriacea sobre Aedes aegypti	1	0	0	0
440	Effect of insecticide resistance on development, longevity and reproduction of field or laboratory selected aedes aegypti populations	1	0	0	0
441	Effect of moringa oleifera flower extract on larval trypsin and acethylcholinesterase activities in aedes aegypti	1	0	0	0
442	Effect of Myracrodruon urundeuva leaf lectin on survival and digestive enzymes of Aedes aegypti larvae	1	0	0	0
443	Effect of pyriproxyfen in Aedes aegypti populations with different levels of susceptibility to the organophosphate temephos	1	0	0	0
444	Effective surveillance of vector dynamics of Aedes aegypti in a hospital setting in Cuiaba, Mato Grosso, Brazil	1	0	0	0
445	Effectiveness of methoprene, an insect growth regulator, against temephos-resistant Aedes aegypti populations from different Brazilian localities, under laboratory conditions	1	0	0	0
446	Effects of climate and different management strategies on Aedes aegypti breeding sites: a longitudinal survey in Brasilia (DF, Brazil)	1	0	0	0
447	Effects of Croton rhamnifolioides essential oil on Aedes aegypti oviposition, larval toxicity and trypsin activity	1	0	0	0
448	Effects of essential oils on Aedes aegypti larvae: Alternatives to environmentally safe insecticides	1	0	0	0
449	Effects of insemination and blood-feeding on locomotor activity of Aedes albopictus and Aedes aegypti (Diptera: Culicidae) females under laboratory conditions	1	0	0	0
450	Effects of predation by the copepod Mesocyclops ogunnus on the sex ratios of mosquito Aedes albopictus	1	0	0	0
451	Efficacy of fish as predators of Aedes aegypti larvae, under laboratory conditions [Competência de peixes como predadores de larvas de Aedes aegypti, em condições de laboratório]	1	0	0	0
452	Efficiency of fungus-impregnated black cloths combined with Imidacloprid for the control of adult Aedes aegypti (Diptera: Culicidae)	1	0	0	0
453	Eficacia de los tratamientos intradomiciliarios con cipermetrina, lambdacialotrina y clorpirifos en el control de Aedes aegypti en Ciudad de La Habana	1	0	0	0
454	Eficacia del pyriproxyfeno para el control de Aedes (S) aegypti (Diptera: Culicidae) en cepas con diferentes niveles de resistencia a temefos	1	0	0	0
455	Electrochemical detection of a dengue-related oligonucleotide sequence using ferrocenium as a hybridization indicator	0	1	0	0
456	Elevated dengue virus nonstructural protein 1 serum levels and altered toll-like receptor 4 expression, nitric oxide, and tumor necrosis factor alpha production in dengue hemorrhagic fever patients	0	0	1	0
457	Elevated serum levels of high mobility group box 1 (HMGB1) protein in dengue-infected patients are associated with disease symptoms and secondary infection	0	1	0	0
458	Embryonic desiccation resistance in Aedes aegypti: Presumptive role of the chitinized Serosal Cuticle	1	0	0	0
459	Embryonic development of Aedes aegypti (Diptera: Culicidae): influence of different constant temperatures	1	0	0	0
460	Emergence of Aedes albopictus in artificial containers	1	0	0	0
461	Emerging concepts in dengue pathogenesis: Interplay between plasmablasts, platelets, and complement in triggering vasculopathy	0	1	0	0
462	Endemic dengue: Surveillance strategy challenges [Dengue endêmico: O desafio das estratégias de vigilância]	0	0	0	1
463	Enhancement of dengue-2 E protein expression by the expression of the precursor membrane protein (prM) of the dengue-3 virus	0	1	0	0
464	Enhancement of the detection limit for lateral flow immunoassays: Evaluation and comparison of bioconjugates	0	1	0	0
465	Environmental influences on antibody-enhanced dengue disease outcomes	0	0	0	1
466	Epidemias de dengue e divulgação de informações pela imprensa	0	0	0	1
467	Epidemiologia da infecção pela dengue em Ribeirão Preto, SP, Brasil	0	0	0	1
468	Epidemiological aspects of dengue in Aracaju, state of Sergipe, Brazil [Aspectos epidemiológicos da dengue em Aracaju, Estado de Sergipe, Brasil]	0	0	0	1
469	Epidemiological features of dengue in the central region of Rio Grande do Sul state, Brazil, from 2007 to 2010	0	0	0	1
470	Epidemiological Trends of Dengue Disease in Brazil (2000-2010): A Systematic Literature Search and Analysis	0	0	0	1
471	Epidemiology and phylogenetic relationships of dengue viruses	0	0	0	1
472	Epidemiology of arboviral diseases: Method and applications of determination of physiological age of mosquito vectors	1	0	0	0
473	Epidemiology of dengue fever: A model with temporary cross-immunity and possible secondary infection shows bifurcations and chaotic behaviour in wide parameter regions	0	0	0	1
474	Espectro clínico del dengue	0	0	1	0
475	Essential oils and their compounds as Aedes aegypti L. (Diptera: Culicidae) larvicides: review	1	0	0	0
476	Essential oils from Alpinia purpurata (Zingiberaceae): Chemical composition, oviposition deterrence, larvicidal and antibacterial activity	1	0	0	0
477	Essential role of platelet-activating factor receptor in the pathogenesis of Dengue virus infection	0	1	0	0
478	Essential role of RIG-I in the activation of endothelial cells by dengue virus	0	1	0	0
479	Estudio de la estabilidad genética del sistema de expresión de la proteína E del virus dengue 4 en la levadura metilotrófica Pichia pastoris	0	1	0	0
480	Estudo químico-biológico dos óleos essenciais de Hyptis martiusii, Lippia sidoides e Syzigium aromaticum frente às larvas do Aedes aegypti	1	0	0	0
481	Etiology of exanthema in children in a dengue endemic area [Etiologia de exantema em crianças em uma área endêmica de dengue]	0	0	0	1
482	Evaluación del sistema diagnóstico SD Dengue Duo para la detección de la proteína NS1 y los anticuerpos IgM e IgG anti-dengue	0	1	0	0
483	Evaluation of a commercial real-time PCR kit for detection of dengue virus in samples collected during an outbreak in Goiania, central Brazil, in 2005	0	0	1	0
484	Evaluation of a generic RT-nested-PCR for detection of flaviviruses in suspected fatal cases of dengue infection, Rio de Janeiro, Brazil	0	0	1	0
485	Evaluation of a sticky trap (AedesTraP), made from disposable plastic bottles, as a monitoring tool for Aedes aegypti populations	1	0	0	0
486	Evaluation of an enzyme immunoassay for detection of dengue virus NS1 antigen in human serum	0	0	1	0
487	Evaluation of an experimental product based on Bacillus thuringiensis sorovar. israelensis against Aedes aegypti larvae (Diptera : Culicidae)	1	0	0	0
488	Evaluation of an IgG enzyme-linked immunosorbent assay for dengue diagnosis	0	0	1	0
489	Evaluation of an immunoglobulin M-specific capture enzyme-linked immunosorbent assay for rapid diagnosis of dengue infection	0	0	1	0
490	Evaluation of cardiac involvement during dengue viral infection	0	0	1	0
491	Evaluation of completeness of dengue records: Exploratory study of compulsory notices	0	0	0	1
492	Evaluation of dengue fever reports during an epidemic, Colombia	0	0	0	1
493	Evaluation of Dengue NS1 antigen detection for diagnosis in public health laboratories, São Paulo state, 2009 [Avaliação da detecção do antígeno NS1 para diagnóstico de dengue nos Laboratórios de Saúde Pública, Estado de São Paulo, 2009]	0	0	0	1
494	Evaluation of electronic mosquito-repelling devices using Aedes albopictus (Skuse) (Diptera: Culicidae) [Avaliação de aparelhos eletrônicos repelentes de mosquitos usandose Aedes albopictus (Skuse) (Diptera: Culicidae)]	1	0	0	0
495	Evaluation of laboratory tests for dengue diagnosis in clinical specimens from consecutive patients with suspected dengue in Belo Horizonte, Brazil	0	0	1	0
496	Evaluation of methoprene effect on Aedes aegypti (Diptera : Culicidae) development in laboratory conditions	1	0	0	0
497	Evaluation of Moringa oleifera seed lectin in traps for the capture of Aedes aegypti eggs and adults under semi-field conditions	1	0	0	0
498	Evaluation of oviposition traps as an entomological surveillance method for Aedes aegypti (Diptera, Culicidae)	1	0	0	0
499	Evaluation of premise condition index in the context of Aedes aegypti control in Marília, São Paulo, Brazil	1	0	0	0
500	Evaluation of seed extracts from plants found in the Caatinga biome for the control of Aedes aegypti	1	0	0	0
501	Evaluation of students' knowledge as a contribution to dengue control programs	0	0	0	1
502	Evaluation of sublingual microcirculation in children with dengue shock	0	0	1	0
503	Evaluation of tetravalent and conserved synthetic peptides vaccines derived from Dengue virus Envelope domain I and II	0	1	0	0
504	Evaluation of the Brazilian National Dengue Control Plan	0	0	0	1
505	Evaluation of the diagnostic value of the tourniquet test in predicting severe dengue cases in a population from Belo Horizonte, State of Minas Gerais, Brazil	0	0	1	0
506	Evaluation of the effectiveness of mass trapping with bg-sentinel traps for dengue vector control: A cluster randomized controlled trial in manaus, Brazil	1	0	0	0
507	Evaluation of the impact on Aedes aegypti infestation in cement tanks of the Municipal District of Canindé, Ceará, Brazil after using the Betta splendens fish as an alternative biological control [Avaliação do impacto na infestação por Aedes aegypti em tanques de cimento do Município de Canindé, Ceará, Brasil, após a utilização do peixe Betta splendens como alternativa de controle biológico]	1	0	0	0
508	Evaluation of the residual effect of temephos on Aedes aegypti (Diptera, Culicidae) larvae in artificial containers in Manaus, Amazonas State, Brazil.	1	0	0	0
509	Evaluation of the role of ATP-binding cassette transporters as a defence mechanism against temephos in populations of Aedes aegypti	1	0	0	0
510	Evaluation of the sticky MosquiTRAP (TM) for detecting Aedes (Stegomyia) aegypti (L.) (Diptera : Culicidae) during the dry season in Belo Horizonte, Minas Gerais, Brazil	1	0	0	0
511	Evaluation of the toxicity and molluscicidal and larvicidal activities of schinopsis brasiliensis stem bark extract and its fractions	1	0	0	0
512	Evaluation of the traditional and revised world health organization classifications of dengue cases in Brazil	0	0	1	0
513	Evaluation of the WHO classification of dengue disease severity during an epidemic in 2011 in the state of Ceara, Brazil	0	0	1	0
514	Evaluation of toxic effects with transition metal ions, EDTA, SBTI and acrylic polymers on aedes aegypti (L., 1762) (Culicidae) and artemia salina (Artemidae)	1	0	0	0
515	Evaluation of toxic effects with transition metal ions, EDTA, SBTI and acrylic polymers on Aedes aegypti (L., 1762) (Diptera: Culicidae) and Artemia salina (artemidae)	1	0	0	0
516	Evaluation of two different culture media for the development of biopesticides based on Bacillus thuringiensis and their application in larvae of Aedes aegypti	1	0	0	0
517	Evaluation of two sweeping methods for estimating the number of immature Aedes aegypti (Diptera: Culicidae) in large containers	1	0	0	0
518	Evidence for the co-circulation of dengue virus type 3 genotypes III and V in the Northern region of Brazil during the 2002-2004 epidemics	0	0	0	1
519	Evidence of HLA-DQB1 contribution to susceptibility of dengue serotype 3 in dengue patients in Southern Brazil	0	1	0	0
520	Evidence of two lineages of the dengue vector Aedes aegypti in the Brazilian Amazon, based on mitochondrial DNA ND4 gene sequences	1	0	0	0
521	Evidência de alterações de permeabilidade vascular na dengue: quando a dosagem de albumina sérica define o quadro?	0	1	0	0
522	Evolutionary history of Dengue virus type 4: Insights into genotype phylodynamics	0	1	0	0
523	Evolução histórica dos programas de prevenção e controle da dengue no Brasil	0	0	0	1
524	Expansion of the dengue transmission area in Brazil: The role of climate and cities	0	0	0	1
525	Explaining the high number of infected people by dengue in Rio de Janeiro in 2008 using a susceptible-infective-recovered model	0	0	0	1
526	Exploratory temporal and spatial distribution analysis of dengue notifications in Boa Vista, Roraima, Brazilian Amazon, 1999-2001	0	0	0	1
527	Exposure to the risk of dengue virus infection in an urban setting: Ecological versus individual heterogeneity	0	0	0	1
528	Expression and accumulation of the two-domain odorant-binding protein AaegOBP45 in the ovaries of blood-fed Aedes aegypti	1	0	0	0
529	EXPRESSION OF TRYPSIN-LIKE SERINE PEPTIDASES IN PRE-IMAGINAL STAGES OF Aedes aegypti (DIPTERA: CULICIDAE)	1	0	0	0
530	Expression profile of genes during resistance reversal in a temephos selected strain of the dengue vector, Aedes aegypti	1	0	0	0
531	Expression profile of interferon stimulated genes in central nervous system of mice infected with dengue virus Type-1	0	1	0	0
532	Extensive structural change of the envelope protein of dengue virus induced by a tuned ionic strength: Conformational and energetic analyses	0	1	0	0
533	Factors associated with dengue mortality in Latin America and the Caribbean, 1995-2009: An ecological study	0	0	0	1
534	Factors favoring houseplant container infestation with Aedes aegypti larvae in Marilia, Sao Paulo, Brazil	1	0	0	0
535	Factors related to severe dengue during an epidemic in Vitoria, State of Espirito Santo, Brazil, 2011	0	0	0	1
536	FALSE-NEGATIVE DENGUE CASES IN RORAIMA, BRAZIL: AN APPROACH REGARDING THE HIGH NUMBER OF NEGATIVE RESULTS BY NS1 AG KITS	0	0	1	0
537	FATAL OUTCOME OF INFECTION BY DENGUE 4 IN A PATIENT WITH THROMBOCYTOPENIC PURPURA AS A COMORBID CONDITION IN BRAZIL	0	0	1	0
538	Fatores epidemiológicos do dengue na região central do estado do Rio Grande do Sul, Brasil, 2007 - 2010	0	0	0	1
539	Field evaluation of a lethal ovitrap against dengue vectors in Brazil	1	0	0	0
540	Field evaluation of effectiveness of the BG-Sentinel, a new trap for capturing adult Aedes aegypti (Diptera : Culicidae)	1	0	0	0
541	Field evaluation of ovitraps consociated with grass infusion and Bacillus thuringiensis var. israelensis to determine oviposition rates of Aedes aegypti	1	0	0	0
542	Field validation of the Gravid Aedes Trap (GAT) for collection of aedes aegypti (Diptera: Culicidae)	1	0	0	0
543	First autochthonous cases, caused by the Dengue-3 serotype in Federal District, Brazil [Apparition des premiers cas autochtones causés par le sérotype Dengue-3 dans le District Fédéral, Brésil]	0	0	0	1
544	First isolation of dengue 1 virus from Aedes aegypti in Federal District, Brazil.	1	0	0	0
545	First isolation of dengue 3 in Brazil from an imported case	0	1	0	0
546	First isolation of dengue 4 in the state of São Paulo, Brazil, 2011	0	1	0	0
547	First record of Aedes albopictus (Diptera: Culicidae) in the state of Roraima, Brazil [Primeiro registro de Aedes albopictus (Diptera: Culicidae) em Roraima, Brasil]	1	0	0	0
548	First report of Aedes albopictus in areas of rain forest in Brazil	1	0	0	0
549	First report of Aedes albopictus in the state of Santa Catarina, Brazil	1	0	0	0
550	First report of multiple lineages of dengue viruses type 1 in Rio de Janeiro, Brazil	0	0	0	1
551	First report on susceptibility of wild Aedes aegypti (Diptera: Culicidae) using Carapa guianensis (Meliaceae) and Copaifera sp (Leguminosae)	1	0	0	0
552	Fitness evaluation of two Brazilian Aedes aegypti field populations with distinct levels of resistance to the organophosphate temephos	1	0	0	0
553	Follow up estimation of Aedes aegypti entomological parameters and mathematical modellings	1	0	0	0
554	FOR DEBATE A hypothesis for the 2007 dengue outbreak in Singapore	0	0	0	1
555	Force of infection of dengue serotypes in a population-based study in the northeast of Brazil	0	0	0	1
556	Frequency and spatial distribution of Aedes aegypti and Aedes albopictus (Diptera, Culicidae) in Rio de Janeiro, Brazil [Freqüência e distribuição espacial de Aedes aegypti e Aedes albopictus (Diptera, Culicidae) no Rio de Janeiro, Brasil]	1	0	0	0
557	Frequency of Aedes aegypti and Aedes albopictus larvae and pupae in traps, Brazil	1	0	0	0
558	Frequency, diversity, and productivity study on the Aedes aegypti most preferred containers in the City of Manaus, Amazonas, Brazil	1	0	0	0
559	From primary care to hospitalization: clinical warning signs of severe dengue fever in children and adolescents during an outbreak in Rio de Janeiro, Brazil	0	0	1	0
560	From re-emergence to hyperendemicity: The natural history of the dengue epidemic in Brazil	0	0	0	1
561	Galectin-1 exerts inhibitory effects during DENV-1 infection	0	1	0	0
562	Gene expression analysis during dengue virus infection in HepG2 cells reveals virus control of innate immune response	0	1	0	0
563	Gene expression profiling during early acute febrile stage of dengue infection can predict the disease outcome	0	1	0	0
564	Gene flow networks among american aedes aegypti populations	1	0	0	0
565	Genetic analysis of Dengue 3 virus subtype III 5 ' and 3 ' non-coding regions	0	1	0	0
566	Genetic ancestry and income are associated with dengue hemorrhagic fever in a highly admixed population	0	1	0	0
567	Genetic and biological characterization of a densovirus isolate that affects dengue virus infection	0	1	0	0
568	Genetic characterization of dengue virus type 3 isolates in the State of Rio de Janeiro, 2001	0	1	0	0
569	Genetic differentiation of Aedes aegypti (Diptera : Culicidae), the major dengue vector in Brazil	1	0	0	0
570	Genetic diversity in dengue mosquito, Aedes aegypti (Diptera: Culicidae) from Amazon region: Comparative analysis with isozymes and RAPD loci	1	0	0	0
571	Genetic Diversity of Brazilian Aedes aegypti: Patterns following an Eradication Program	1	0	0	0
572	Genetic diversity of dengue virus serotypes 1 and 2 in the State of Parana, Brazil, based on a fragment of the capsid/premembrane junction region	0	1	0	0
573	Genetic diversity of the e Protein of Dengue Type 3 Virus	0	1	0	0
574	Genetic structure of Aedes aegypti populations determined using pairwise comparisons	1	0	0	0
575	Genetic structure of natural populations of Aedes aegypti at the micro- and macrogeographic levels in Brazil	1	0	0	0
576	Genetic Variability in Aedes aegypti (L.) (Diptera: Culicidae) Populations Using RAPD Markers	1	0	0	0
577	Genetic variability in geographical populations of Aedes aegypti (Diptera, Culicidae) in Brazil elucidated by molecular markers	1	0	0	0
578	Genetic variability of a population of Aedes aegypti from Parana, Brazil, using the mitochondrial ND4 gene	1	0	0	0
579	Genetic variability of Aedes aegypti in the Americas using a mitochondrial gene: evidence of multiple introductions	1	0	0	0
580	Genetic variation in the 3 ' untranslated region of dengue virus serotype 3 strains isolated from mosquitoes and humans in Brazil	0	1	0	0
581	Genome analysis of dengue type-1 virus isolated between 1990 and 2001 in Brazil reveals a remarkable conservation of the structural proteins but amino acid differences in the non-structural proteins	0	1	0	0
582	Genome sequence of Aedes aegypti, a major arbovirus vector	1	0	0	0
583	Genomic mosaicism in two strains of dengue virus type 3	0	1	0	0
584	Geographic and temporal genetic patterns of Aedes aegypti populations in Rio de Janeiro, Brazil	1	0	0	0
585	Geographical distribution of dengue and socioeconomic factors in an urban locality in Southeastern Brazil	0	0	0	1
586	Geographical distribution of the association between El Nino South Oscillation and dengue fever in the Americas: a continental analysis using geographical information system-based techniques	0	0	0	1
587	Geospatial analysis applied to epidemiological studies of dengue: A systematic review [Análise geoespacial aplicada em estudos epidemiológicos de dengue: Uma revisão sistemática]	0	0	0	1
588	Germ band retraction as a landmark in glucose metabolism during Aedes aegypti embryogenesis	1	0	0	0
589	Glytube: A Conical Tube and Parafilm M-Based Method as a Simplified Device to Artificially Blood-Feed the Dengue Vector Mosquito, Aedes aegypti	1	0	0	0
590	Grandisin caused morphological changes larval and toxicity on Aedes aegypti	1	0	0	0
591	Guillain-Barré syndrome after dengue infection: Case report [Síndrome de Guillain-Barré pós-infecção por dengue: Relato de caso]	0	0	1	0
592	Guillain-Barré syndrome in the course of dengue: Case report	0	0	1	0
593	Hantavirus pulmonary syndrome coexistent with Dengue.	0	0	1	0
594	Harnessing mosquito-Wolbachia symbiosis for vector and disease control	1	0	0	0
595	Headache features in patients with dengue virus infection	0	0	1	0
596	Health education actions for the prevention and control of dengue fever: a study at Icarai, Caucaia, Ceara State, Brazil	0	0	0	1
597	Hematological abnormalities in patients with dengue [Alterações hematológicas em pacientes com dengue]	0	0	1	0
598	Hemorrhagic encephalopathy in dengue shock syndrome: A case report	0	0	1	0
599	Hepatic damage associated with dengue-2 virus replication in liver cells of BALB/c mice	0	1	0	0
600	Hepatitis in dengue shock syndrome.	0	0	1	0
601	High Content Screening of a Kinase-Focused Library Reveals Compounds Broadly-Active against Dengue Viruses	0	1	0	0
602	Higher genetic variation estimated by microsatellites compared to isoenzyme markers in Aedes aegypti from Rio de Janeiro	1	0	0	0
603	Histochemical and ultrastructural studies of the mosquito Aedes aegypti fat body: Effects of aging and diet type	1	0	0	0
604	Histologic, viral, and molecular correlates of dengue fever infection of the liver using highly sensitive immunohistochemistry	0	1	0	0
605	Histology and ultrastructure of Aedes albopictus larval midgut infected with Bacillus thuringiensis var. israelensis	1	0	0	0
606	Histopathological and ultrastructural aspects of mice lungs experimentally infected with dengue virus serotype 2	0	1	0	0
607	Histopathological aspects of Dengue-2 virus infected mice tissues and complementary virus isolation	0	1	0	0
608	HLA-A*01 allele: A risk factor for dengue haemorrhagic fever in Brazil's population	0	1	0	0
609	HLA-B*44 is associated with dengue severity caused by DENV-3 in a brazilian population	0	1	0	0
610	Household survey of dengue infection in central Brazil: Spatial point pattern analysis and risk factors assessment	0	0	0	1
611	How Mosquito Age and the Type and Color of Oviposition Sites Modify Skip-Oviposition Behavior in Aedes aegypti (Diptera: Culicidae)?	1	0	0	0
612	How much complexity is needed to describe the fluctuations observed in dengue hemorrhagic fever incidence data?	0	0	0	1
613	Human leukocyte antigen (HLA) class i restricted epitope discovery in yellow fewer and dengue viruses: Importance of HLA binding strength	0	1	0	0
614	Hyperferritinaemia in Dengue Virus Infected Patients Is Associated with Immune Activation and Coagulation Disturbances	0	0	1	0
615	Identificación de serotipos del virus dengue circulantes en el estado de Campeche, México	0	1	0	0
616	Identification of Brazilian flaviviruses by a simplified reverse transcription-polymerase chain reaction method using Flavivirus universal primers	0	1	0	0
617	Identification of Conserved and HLA Promiscuous DENV3 T-Cell Epitopes	0	1	0	0
618	Identification of Continuous Human B-Cell Epitopes in the Envelope Glycoprotein of Dengue Virus Type 3 (DENV-3)	0	1	0	0
619	Identification of dengue viruses in naturally infected aedes aegypti females captured with BioGents (BG)-sentinel traps in Manaus, Amazonas, Brazil	1	0	0	0
620	Identification of key areas for Aedes aegypti control through geoprocessing in Nova Iguacu, Rio de Janeiro state, Brazil	1	0	0	0
621	Identification of places with potential transmission of dengue fever in Porto Alegre using Geographical Information Systems [Identificação de locais com potencial de transmissão de dengue em Porto Alegre através de técnicas de geoprocessamento]	1	0	0	0
622	Identification of the best ovitrap installation sites for gravid Aedes (Stegomyia) aegypti in residences in Mirassol, state of São Paulo, Brazil	1	0	0	0
623	Identificação e distribuição espacial de imóveis-chave de Aedes aegypti no bairro Porto Dantas, Aracaju, Sergipe, Brasil entre 2007 e 2008	1	0	0	0
624	IFN-gamma Production Depends on IL-12 and IL-18 Combined Action and Mediates Host Resistance to Dengue Virus Infection in a Nitric Oxide-Dependent Manner	0	1	0	0
625	IL-22 modulates IL-17A production and controls inflammation and tissue damage in experimental dengue infection	0	1	0	0
626	Illness in Travelers Returned From Brazil: The GeoSentinel Experience and Implications for the 2014 FIFA World Cup and the 2016 Summer Olympics	0	0	1	0
627	Image segmentation of ovitraps for automatic counting of Aedes Aegypti eggs.	1	0	0	0
628	Immune transcript variations among Aedes aegypti populations with distinct susceptibility to dengue virus serotype 2	1	0	0	0
629	Immunogenicity and safety of a recombinant tetravalent dengue vaccine in children and adolescents ages 9-16 years in Brazil	0	0	1	0
630	Immunoglobulin M enzyme-linked immunosorbent assay using recombinant polypeptides for diagnosis of dengue	0	0	1	0
631	Immunomodulating and antiviral activities of Uncaria tomentosa on human monocytes infected with Dengue Virus-2	0	1	0	0
632	Immunopathogenesis of dengue hemorrhagic fever: Contribution to the study of human liver lesions	0	1	0	0
633	Immunospot assay based on fluorescent nanoparticles for Dengue fever detection	0	0	1	0
634	Impact of insecticide interventions on the abundance and resistance profile of Aedes aegypti	1	0	0	0
635	Impact of insecticide resistance on the field control of Aedes aegypti in the State of Sao Paulo	1	0	0	0
636	Impact of small variations in temperature and humidity on the reproductive activity and survival of Aedes aegypti (Diptera, Culicidae)	1	0	0	0
637	Impact of water renewal on the residual effect of larvicides in the control of Aedes aegypti	1	0	0	0
638	Impacto operacional del uso de insecticidas en larvas de Aedes aegypti en La Habana	1	0	0	0
639	Improved accuracy of the transcriptional profiling method of age grading in Aedes aegypti mosquitoes under laboratory and semi-field cage conditions and in the presence of Wolbachia infection	1	0	0	0
640	Improved detection of dengue-1 virus from IgM-positive serum samples using C6/36 cell cultures in association with RT-PCR	0	1	0	0
641	Imunocompetent mice model for dengue virus infection	0	1	0	0
642	In vitro and in vivo antiviral properties of sulfated galactomannans against yellow fever virus (BeH111 strain) and dengue 1 virus (Hawaii strain)	0	1	0	0
643	Incorporação do controle da dengue pelo agente comunitário de saúde	0	0	0	1
644	Increased pro-inflammatory cytokines (TNF-alpha and IL-6) and anti-inflammatory compounds (sTNFRp55 and sTNFRp75) in Brazilian patients during exanthematic dengue fever	0	1	0	0
645	Inducible nitric oxide synthase (iNOS) expression in monocytes during acute Dengue Fever in patients and during in vitro infection	0	1	0	0
646	Induction of a protective response in mice by the dengue virus NS3 protein using DNA vaccines	0	1	0	0
647	INFESTATION BY Aedes albopictus (SKUSE) IN NATURAL AND ARTIFICIAL BREEDING SITES FOUND IN GREEN AREAS IN THE CITY OF FORTALEZA, CEARA	1	0	0	0
648	Infestation of Aedes aegypti estimated by oviposition traps in Brazil	1	0	0	0
649	Infestation of an urban area by Aedes aegypti and relation with socioeconomic levels	1	0	0	0
650	Infestação pelo Aedes aegypti e ocorrência da dengue em Belo Horizonte, Minas Gerais	1	0	0	0
651	Influence of KIR genes and their HLA ligands in susceptibility to dengue in a population from southern Brazil	0	1	0	0
652	Influence of the spatial distribution of human hosts and large size containers on the dispersal of the mosquito Aedes aegypti within the first gonotrophic cycle	1	0	0	0
653	Influência de variáveis meteorológicas sobre a incidência do dengue, meningite e pneumônia em João Pessoa-PB	0	0	1	0
654	Influência dos fatores abióticos na efetividade de Bacillus thuringiensis var. israelensis (Berliner, 1911) para larvas de Aedes aegypti (Linnaeus, 1762)	1	0	0	0
655	Insecticidal action of sodium anacardate from Brazilian cashew nut shell liquid against Aedes aegypti	1	0	0	0
656	Insecticidal activity against Aedes aegypti of m-pentadecadienyl-phenol isolated from Myracrodruon urundeuva seeds	1	0	0	0
657	Insecticidal activity of Leptodactylus knudseni and Phyllomedusa vaillantii crude skin secretions against the mosquitoes Anopheles darlingi and Aedes aegypti	1	0	0	0
658	Insecticidal activity of three species of Guatteria (Annonaceae) against Aedes aegypti (Diptera: Culicidae)	1	0	0	0
659	Insecticidal and genotoxic potential of two semi-synthetic derivatives of dillapiole for the control of Aedes (Stegomyia) aegypti (Diptera: Culicidae)	1	0	0	0
660	Insecticide resistance in Aedes aegypti populations from Ceara, Brazil	1	0	0	0
661	Integração de sistemas computacionais e modelos logísticos de otimização para prevenção e combate à dengue	0	0	0	1
662	Inter- and Intra-Host Viral Diversity in a Large Seasonal DENV2 Outbreak	0	1	0	0
663	Inter-sector social mobilization for dengue control in Bahia State, Brazil [Implantação das ações intersetoriais de mobilização social para o controle da dengue na bahia, Brasil]	0	0	0	1
664	Interaction between dengue virus fusion peptide and lipid bilayers depends on peptide clustering	0	1	0	0
665	Interaction of the Dengue Virus Fusion Peptide with Membranes Assessed by NMR: The Essential Role of the Envelope Protein Trp101 for Membrane Fusion	0	1	0	0
666	Interpretation of the presence of IgM and IgG antibodies in a rapid test for dengue: analysis of dengue antibody prevalence in Fortaleza City in the 20th year of the epidemic	0	0	0	1
667	Intra-urban dynamics of dengue epidemics in Belo Horizonte, Minas Gerais State, Brazil, 1996-2002 [Dinâmica intra-urbana das epidemias de dengue em Belo Horizonte, Minas Gerais, Brasil, 1996-2002]	0	0	0	1
668	Intracellular localisation of dengue-2 RNA in mosquito cell culture using electron microscopic in situ hybridisation	0	1	0	0
669	Intracerebral infection with dengue-3 virus induces meningoencephalitis and behavioral changes that precede lethality in mice	0	1	0	0
670	Intraspecific Competition and Population Dynamics of Aedes aegypti	1	0	0	0
671	Introduction of the dengue virus type 4 in the State of Mato Grosso do Sul, Brazil	0	0	0	1
672	Involvement of the central nervous system in dengue fever: Three serologically confirmed cases from Fortaleza, Ceará, Brazil	0	0	1	0
673	Involvement of the central nervous system in patients with dengue virus infection	0	0	1	0
674	Irregular water supply, household usage and dengue: A bio-social study in the Brazilian Northeast	0	0	0	1
675	Is Pregnancy Associated with Severe Dengue? A Review of Data from the Rio de Janeiro Surveillance Information System	0	0	1	0
676	Is routine dengue vector surveillance in central Brazil able to accurately monitor the Aedes aegypti population? Results from a pupal productivity survey	1	0	0	0
677	Is there a relationship between N-acetyl-beta-D-glucosaminidase activity of Metarhizium anisopliae (Metschn.) Sorokin (Hyphomycetes) isolates from peridomestic areas in Central Brazil and larvicidal effect on Aedes aegypti (L.) (Diptera, Culicidae)?	1	0	0	0
678	Isolation of dengue 2 virus from a patient with central nervous system involvement (transverse myelitis)	0	0	1	0
679	Isolation, primary culture and morphological characterization of oenocytes from Aedes aegypti pupae	1	0	0	0
680	Kinome siRNA screen identifies novel cell-type specific dengue host target genes	0	1	0	0
681	Knowledge, attitude and practice on dengue, the vector and control in an urban community of the northeast region, Brazil [Conhecimento, atitude e prática sobre dengue, seu vetor e ações de controle em uma comunidade urbana do nordeste]	0	0	0	1
682	Label-free electrical recognition of a dengue virus protein using the SEGFET simplified measurement system	0	1	0	0
683	Label-Free Electrochemical Detection of the Specific Oligonucleotide Sequence of Dengue Virus Type 1 on Pencil Graphite Electrodes	0	1	0	0
684	LABORATORY EVALUATION OF THE DEVELOPMENT OF Aedes aegypti IN TWO SEASONS: INFLUENCE OF DIFFERENT PLACES AND DIFFERENT DENSITIES	1	0	0	0
685	Laboratory surveillance of dengue in Rio Grande do Sul, Brazil, from 2007 to 2013	0	0	0	1
686	Laboratory surveillance of dengue virus in Central Brazil, 1994-2003	0	0	0	1
687	Large genetic differentiation and low variation in vector competence for dengue and yellow fever viruses of Aedes albopictus from Brazil, the United States, and the Cayman Islands	1	0	0	0
688	Larval susceptibility to chemical insecticides of two Aedes aegypti populations [Susceptibilidade larval de duas populações de Aedes aegypti a inseticidas químicos]	1	0	0	0
689	Larvicidal action of ethanolic extracts from fruit endocarps of Melia azedarach and Azadirachta indica against the dengue mosquito Aedes aegypti	1	0	0	0
690	Larvicidal activity against Aedes aegypti of pacharin from Bauhinia acuruana	1	0	0	0
691	Larvicidal activity against Aedes aegypti of some plants native to the West-Central region of Brazil	1	0	0	0
692	Larvicidal activity of Cladonia substellata extract and usnic acid against Aedes aegypti and Artemia salina	1	0	0	0
693	Larvicidal activity of essential oils against Aedes aegypti L. (Diptera : Culicidae)	1	0	0	0
694	Larvicidal activity of essential oils from Brazilian croton species against Aedes aegypti L.	1	0	0	0
695	Larvicidal activity of essential oils from Brazilian plants against Aedes aegypti L.	1	0	0	0
696	Larvicidal activity of grandisin against Aedes Aegypti	1	0	0	0
697	Larvicidal activity of lectins from Myracrodruon urundeuva on Aedes aegypti	1	0	0	0
698	Larvicidal activity of lipophilic extract of Hypericum carinatum (Clusiaceae) against Aedes aegypti (Diptera: Culicidae) and benzophenones determination	1	0	0	0
699	Larvicidal activity of para-Benzoquinones	1	0	0	0
700	Larvicidal activity of seaweeds from northeastern Brazil and of a halogenated sesquiterpene against the dengue mosquito (Aedes aegypti)	1	0	0	0
701	Larvicidal and cytotoxic potential of squamocin on the midgut of Aedes aegypti (Diptera: Culicidae)	1	0	0	0
702	Larvicidal and growth-inhibiting activities of extract and benzopyrans from Hypericum polyanthemum (Guttiferae) against Aedes aegypti (Diptera: Culicidae)	1	0	0	0
703	Larvicidal effect of andiroba oil, Carapa guianensis (Meliaceae), against Aedes aegypti	1	0	0	0
704	Larvicidal effects of endophytic and basidiomycete fungus extracts on Aedes and Anopheles larvae (Diptera, Culicidae)	1	0	0	0
705	Larvicidal effects of fungal meroterpenoids in the control of Aedes aegypti L., the main vector of dengue and yellow fever	1	0	0	0
706	Latex constituents from Calotropis procera (R. Br.) display toxicity upon egg hatching and larvae of Aedes aegypti (Linn.)	1	0	0	0
707	Lectins and/or xyloglucans/alginate layers as supports for immobilization of dengue virus particles	0	1	0	0
708	Limited replication of yellow fever 17DD and 17D-Dengue recombinant viruses in rhesus monkeys	0	1	0	0
709	Liver injury and viremia in mice infected with dengue-2 virus	0	1	0	0
710	Liver involvement in patients with dengue hemorrhagic fever: a rare phenomenon?	0	0	1	0
711	Living conditions and life experiences of working-class groups in Rio de Janeiro: rethinking dengue control and popular mobilization [As condições e as experiências de vida de grupos populares no Rio de Janeiro: repensando a mobilização popular no controle do dengue.]	0	0	0	1
712	Low gene flow of Aedes aegypti between dengue-endemic and dengue-free areas in southeastern and southern Brazil	1	0	0	0
713	Low sensitivity of NS1 protein tests evidenced during a dengue type 2 virus outbreak in Santos, Brazil, in 2010	0	1	0	0
714	Lower survival rate, longevity and fecundity of Aedes aegypti (Diptera: Culicidae) females orally challenged with dengue virus serotype 2	1	0	0	0
715	Ludwig's angina after severe thrombocytopenic purpura associated with dengue fever	0	0	1	0
716	Lung in dengue: Computed tomography findings	0	0	1	0
717	Male accessory gland substances from Aedes albopictus affect the locomotor activity of Aedes aegypti females	1	0	0	0
718	Managing patients with dengue fever during an epidemic: The importance of a hydration tent and of a multidisciplinary approach	0	0	0	1
719	Manifestações mucocutâneas da dengue	0	0	1	0
720	Manifestações neurológicas de dengue: estudo de 41 casos	0	0	1	0
721	Manifestações otorrinolaringológicas em pacientes com dengue	0	0	1	0
722	Mapping the Interactions of Dengue Virus NS1 Protein with Human Liver Proteins Using a Yeast Two-Hybrid System: Identification of C1q as an Interacting Partner	0	1	0	0
723	Mass production of genetically modified Aedes aegypti for field releases in Brazil	1	0	0	0
724	Mathematical model to assess the control of Aedes aegypti mosquitoes by the sterile insect technique	1	0	0	0
725	Mathematical models for the Aedes aegypti dispersal dynamics: Travelling waves by wing and wind	1	0	0	0
726	MBL2 Gene polymorphisms protect against development of thrombocytopenia associated with severe dengue phenotype	0	1	0	0
727	Meningitis determined by oligosymptomatic dengue virus type 3 infection: Report of a case	0	0	1	0
728	Metamorfosis y emergencia de Aedes aegypti fuera del medio acuático y nuevo reporte de importancia entomológica y epidemiológica en Santiago de Cuba	1	0	0	0
729	MIA-QSPR and effect of variable selection on the modeling of kinetic parameters related to activities of modified peptides against dengue type 2	0	1	0	0
730	Microbial Translocation Is Associated with Extensive Immune Activation in Dengue Virus Infected Patients with Severe Disease	0	1	0	0
731	Mitochondrial and bioenergetic dysfunction in human hepatic cells infected with dengue 2 virus	0	1	0	0
732	Mitochondrial DNA polymorphism and heteroplasmy in populations of aedes aegypti in Brazil	1	0	0	0
733	Model of combined prevision: An application of the monthly series of dengue notifications in the state of Pernambuco	0	0	0	1
734	Modelagem da incidência do dengue na Paraíba, Brasil, por modelos de defasagem distribuída	0	0	0	1
735	Modeling Dengue Vector Dynamics under Imperfect Detection: Three Years of Site-Occupancy by Aedes aegypti and Aedes albopictus in Urban Amazonia	1	0	0	0
736	Modeling the dynamic transmission of dengue fever: Investigating disease persistence	0	0	0	1
737	Modeling the Non-Stationary Climate Dependent Temporal Dynamics of Aedes aegypti	1	0	0	0
738	Modelling adult Aedes aegypti and Aedes albopictus survival at different temperatures in laboratory and field settings	1	0	0	0
739	Modelling the control strategies against dengue in Singapore	0	0	0	1
740	Modelling the dynamics of dengue real epidemics	0	0	0	1
741	Modelo de risco tempo-espacial para identificação de áreas de risco para ocorrência de dengue	0	0	0	1
742	Modelo de simulación para el control del mosquito Aedes aegypti, transmisor del dengue y la fiebre amarilla, por el crustáceo Mesocyclops spp.	1	0	0	0
743	Modelo multidimensional para o controle da dengue: uma proposta com base na reprodução social e situações de riscos	0	0	0	1
744	Modulation of alpha-Enolase Post-Translational Modifications by Dengue Virus: Increased Secretion of the Basic Isoforms in Infected Hepatic Cells	0	1	0	0
745	Molecular analysis of the dengue virus type 1 and 2 in Brazil based on sequences of the genomic Envelope-Nonstructural protein 1 junction region	0	1	0	0
746	Molecular characterisation of dengue virus type 1 reveals lineage replacement during circulation in Brazilian territory	0	1	0	0
747	Molecular characterization of Brazilian dengue viruses	0	1	0	0
748	Molecular characterization of dengue viruses type 1 and 2 isolated from a concurrent human infection	0	1	0	0
749	Molecular Characterization of Lys49 and Asp49 Phospholipases A(2) from Snake Venom and Their Antiviral Activities against Dengue virus	0	0	0	1
750	Molecular epidemiology of dengue type 3 virus in Brazil and Paraguay, 2002-2004	0	0	0	1
751	Molecular epidemiology of dengue viruses in Brazil.	0	1	0	0
752	Molecular epidemiology of type 1 and 2 dengue viruses in Brazil from 1988 to 2001	0	0	0	1
753	Molecular typing of dengue virus type 2 in Brazil	0	1	0	0
754	Monitoramento de informação em mídias sociais: o e-Monitor Dengue	0	1	0	0
755	Monitoring of Aedes aegypti mosquitoes (Linnaeus, 1762) (Diptera: Culicidae) by means of ovitraps at the Universidade Federal de Mato Grosso Campus, Cuiabá, State of Mato Grosso [Monitoramento do mosquito Aedes aegypti (Linnaeus, 1762) (Diptera: Culicidae), por meio de ovitrampas no Campus da Universidade Federal de Mato Grosso, Cuiabá, Estado de Mato Grosso]	1	0	0	0
756	Monitoring of resistance to the pyrethroid cypermethrin in Brazilian Aedes aegypti (Diptera : Culicidae) populations collected between 2001 and 2003	1	0	0	0
757	Monitoring persistence of the entomopathogenic fungus Metarhizium anisopliae under simulated field conditions with the aim of controlling adult Aedes aegypti (Diptera: Culicidae)	1	0	0	0
758	Morphological and morphometrical assessment of spermathecae of Aedes aegypti females	1	0	0	0
759	Morphological Changes in the Midgut of Aedes aegypti L. (Diptera: Culicidae) Larvae Following Exposure to an Annona coriacea (Magnoliales: Annonaceae) Extract	1	0	0	0
760	Morphological studies in a model for dengue-2 virus infection in mice	0	1	0	0
761	Mortalidade materna e incidência de dengue na Região Sudeste do Brasil: estudo ecológico no período 2001-2005	0	0	0	1
762	MosqGuide: A project to develop best practice guidance for the deployment of innovative genetic vector control strategies for malaria and dengue	0	1	0	0
763	MOSQUITO COMMUNITIES IN NOVA IGUAQU NATURAL PARK, RIO DE JANEIRO, BRAZIL	1	0	0	0
764	Mosquito traps designed to capture Aedes aegypti (Diptera: Culicidae) females: Preliminary comparison of Adultrap, MosquiTRAP and backpack aspirator efficiency in a dengue-endemic area of Brazil	1	0	0	0
765	Mosquitoes infected with dengue viruses in Brazil	1	0	0	0
766	Movement of dengue vectors between the human modified environment and an urban forest in Rio de Janeiro	1	0	0	0
767	Multicentre prospective study on dengue classification in four South-east Asian and three Latin American countries	0	0	0	1
768	Multiplex cytokine profile from dengue patients: MIP-1beta and IFN-gamma as predictive factors for severity	0	1	0	0
769	Multiplex nucleic acid amplification test for diagnosis of dengue fever, malaria, and leptospirosis	0	1	0	0
770	Mídia, saúde e poder: um jogo de representações sobre dengue	0	0	0	1
771	Natural products for dengue transmission control - Larvicidal activity of Myroxylon balsamum (red oil) and of terpencids and phenylpropanoids	0	1	0	0
772	Natural vertical transmission by Stegomyia albopicta as dengue vector in Brazil	1	0	0	0
773	Naturally occurring plant compounds with larvicidal activity against aedes aegypti [Substǎncias de origem vegetal com atividade larvicida contra aedes aegypti]	1	0	0	0
774	Neurologic dengue manifestations associated with intrathecal specific immune response	0	0	1	0
775	Neurological complications arising from dengue virus infection	0	0	1	0
776	Neurological complications in dengue infection: a review for clinical practice	0	0	1	0
777	New approach to immobilization and specific-sequence detection of nucleic acids based on poly(4-hydroxyphenylacetic acid)	0	1	0	0
778	New Binding Site Conformations of the Dengue Virus NS3 Protease Accessed by Molecular Dynamics Simulation	0	1	0	0
779	New Genotype of Dengue Type 3 Virus Circulating in Brazil and Colombia Showed a Close Relationship to Old Asian Viruses	0	1	0	0
780	New insights on the effectiveness of Metarhizium anisopliae formulation and application against Aedes aegypti eggs	1	0	0	0
781	New pockets in dengue virus 2 surface identified by molecular dynamics simulation	0	1	0	0
782	Newsletters as a channel for communication in a community-based Aedes aegypti control program in Marilia, Brazil	1	0	0	0
783	Nitric oxide activity in platelets of dengue haemorrhagic fever patients: The apparent paradoxical role of ADMA and l-NMMA	0	1	0	0
784	Nitric oxide synthase expression correlates with death in an experimental mouse model of dengue with CNS involvement	0	1	0	0
785	NK cells, displaying early activation, cytotoxicity and adhesion molecules, are associated with mild dengue disease	0	1	0	0
786	Novel DNA extraction assay for molecular identification of Aedes spp eggs	1	0	0	0
787	NS3 and NS5 proteins: important targets for anti-dengue drug design	0	1	0	0
788	Nuevas evidencias en la susceptibilidad a la infección por dengue asociadas al polimorfismo HH del receptor FcgRIIa	0	1	0	0
789	Numerical methods integrated with fuzzy logic and stochastic method for solving PDEs: An application to dengue	0	1	0	0
790	O controle da dengue em duas áreas urbanas do Brasil central: percepção dos moradores	0	0	0	1
791	Occurence of Aedes albopictus in the state of Pará, Brazil [Encontro de Aedes albopictus no Estado do Pará, Brasil]	1	0	0	0
792	Occurrence of Aedes (Stegomyia) albopictus (Skuse) in urban area of Tocantins State, Brazil [Ocorrência de Aedes (Stegomyia) albopictus (Skuse) em área urbana do Estado do Tocantins]	1	0	0	0
793	Occurrence of Natural Vertical Transmission of Dengue-2 and Dengue-3 Viruses in Aedes aegypti and Aedes albopictus in Fortaleza, Ceara, Brazil	1	0	0	0
794	Occurrence of severe dengue in rio de janeiro: An ecological study	0	0	0	1
795	Occurrence of Toxorhynchites guadeloupensis (Dyar & knab) in oviposition trap of Aedes aegypti (L.) (Diptera : Culicidae)	1	0	0	0
796	Occurrence, productivity and spatial distribution of key-premises in two dengue-endemic areas of Rio de Janeiro and their role in adult Aedes aegypti spatial infestation pattern	1	0	0	0
797	Ocular manifestations in Dengue fever	0	0	1	0
798	One-Step RT-PCR protocols improve the rate of dengue diagnosis compared to Two-Step RT-PCR approaches	0	1	0	0
799	Optimal and sub-optimal control in Dengue epidemics	0	0	0	1
800	Optimal control of Aedes aegypti mosquitoes by the sterile insect technique and insecticide	1	0	0	0
801	Optimization of dengue virus genome assembling using GSFLX 454 pyrosequencing data: evaluation of assembling strategies	0	1	0	0
802	Optimizing dengue diagnosis by RT-PCR in IgM-positive samples: Comparison of whole blood, buffy-coat and serum as clinical samples	0	0	1	0
803	Oral Receptivity of aedes aegypti from cape verde for yellow fever, dengue, and chikungunya viruses	1	0	0	0
804	Oral toxicity of Photorhabdus luminescens and Xenorhabdus nematophila (Enterobacteriaceae) against Aedes aegypti (Diptera: Culicidae)	1	0	0	0
805	Origin and Evolution of Dengue Virus Type 3 in Brazil	0	0	0	1
806	Origins of dengue type 2 viruses associated with increased pathogenicity in the Americas	0	0	0	1
807	P. vivax Malaria and Dengue Fever Co-infection: A Cross-Sectional Study in the Brazilian Amazon	0	0	0	1
808	Parity and ovarian development of Aedes aegypti and Ae. albopictus (Diptera: Culicidae) in metropolitan Rio de Janeiro	1	0	0	0
809	Participação da população no controle da dengue: uma análise da sensibilidade dos planos de saúde de municípios do Estado de São Paulo, Brasil	0	0	0	1
810	Pathologic study of a fatal case of dengue-3 virus infection in Rio de Janeiro, Brazil	0	0	1	0
811	Patient-based dengue virus surveillance in aedes aegypti from Recife, Brazil	1	0	0	0
812	People's knowledge and practice about dengue, its vectors, and control means in Brasilia (DF), Brazil: Its relevance with entomological factors	1	0	0	0
813	Perceptions of representatives of a committee against dengue in the health education actions, Goiás, Brazil.	0	0	0	1
814	Perfil clínico-epidemiológico dos casos suspeitos de Dengue em um bairro da zona sul de Teresina, PI, Brasil	0	0	0	1
815	Performance review of scan and besag and newell methods to identify spatial clusters of dengue in JoaoPpessoa city between january 2004 and december 2005	0	0	0	1
816	Perinatal transmission of dengue: A report of 7 cases	0	0	0	1
817	Persistence of Vectobac WDG and Metoprag S-2G against Aedes aegypti larvae using a semi-field bioassay in Rio De Janeiro, Brazil	1	0	0	0
818	Persistência dos sintomas de dengue em uma população de Uberaba, Minas Gerais, Brasil	0	0	1	0
819	Phospholipase A(2) Isolated from the Venom of Crotalus durissus terrificus Inactivates Dengue virus and Other Enveloped Viruses by Disrupting the Viral Envelope	0	1	0	0
820	Phylogenetic characterization of dengue virus type 2 in Espirito Santo, Brazil	0	1	0	0
821	Phylogenetic relationship of dengue virus type 3 isolated in Brazil and Paraguay and global evolutionary divergence dynamics	0	1	0	0
822	Phylogeography and evolutionary history of dengue virus type 3	0	1	0	0
823	Phylogeography of dengue virus serotype 4, Brazil, 2010-2011	0	1	0	0
824	Physiological and morphological aspects of Aedes aegypti developing larvae: Effects of the chitin synthesis inhibitor novaluron	1	0	0	0
825	Physiological state of Aedes (Stegomyia) aegypti mosquitoes captured with MosquiTRAPs (TM) in Mirassol, Sao Paulo, Brazil	1	0	0	0
826	Plasma leakage detection in severe dengue: when serum albumin quantification plays a role?	0	1	0	0
827	Platelet activation and apoptosis modulate monocyte inflammatory responses in dengue	0	1	0	0
828	Platelets mediate increased endothelium permeability in dengue through NLRP3-inflammasome activation	0	1	0	0
829	Pleuropulmonary manifestations of dengue fever in children and adolescents	0	0	1	0
830	Polyclonal antibodies against properly folded Dengue virus NS1 protein expressed in E-coli enable sensitive and early dengue diagnosis	0	1	0	0
831	Polymorphic genetic variation in immune system genes: a study of two populations of Espirito Santo, Brazil	0	1	0	0
832	Polymorphism of DC-SIGN (CD209) promoter in association with clinical symptoms of dengue fever	0	1	0	0
833	Population dynamics of Aedes aegypti (L) in an urban area with high incidence of dengue	1	0	0	0
834	Population dynamics of DENV-1 genotype V in Brazil is characterized by co-circulation and strain/lineage replacement	0	1	0	0
835	Population genetics and phylogeography of Aedes aegipti (Diptera : Culicidae) from Brazil	1	0	0	0
836	Post-dengue neuromyelitis optica: Case report of a Japanese-descendent Brazilian child	0	0	1	0
837	Potential biomarkers for the clinical prognosis of severe dengue	0	0	1	0
838	Potential control of Aedes aegypti (Diptera: Culicidae) with Piper aduncum L. (Piperaceae) extracts demonstrated by chromosomal biomarkers and toxic effects on interphase nuclei	1	0	0	0
839	Potential impact of a presumed increase in the biting activity of dengue-virus-infected Aedes aegypti (Diptera: Culicidae) females on virus transmission dynamics	1	0	0	0
840	Potential of Bacillus thuringiensis israelensis Berliner for controlling Aedes aegypti	1	0	0	0
841	Predicción del serotipo del virus del dengue mediante la respuesta de anticuerpos IgM	0	1	0	0
842	Predicting the number of cases of dengue infection in Ribeirao Preto, Sao Paulo State, Brazil, using a SARIMA model	0	0	0	1
843	Preferência por local de oviposição de Aedes albopictus (Skuse) (Diptera, Culicidae), em relação à presença de imaturos da própria espécie, sob condições de laboratório	1	0	0	0
844	Preliminary data on the performance of Aedes aegypti and Aedes albopictus immatures developing in water-filled tires in Rio de Janeiro	1	0	0	0
845	Preliminary evaluation of the "Dengue-MI" technology for Aedes aegypti monitoring and control	1	0	0	0
846	Preliminary evaluation on the efficiency of the kit Platelia Dengue NS1 Ag-ELISA to detect dengue virus in dried Aedes aegypti: A potential tool to improve dengue surveillance	1	0	0	0
847	Presence of Aedes aegypti in Bromeliaceae and plant breeding places in Brazil	1	0	0	0
848	Presumed unconstrained dispersal of Aedes aegypti in the city of Rio de Janeiro, Brazil	1	0	0	0
849	Prevalence and incidence of dengue virus and antibody placental transfer during late pregnancy in central Brazil	0	0	1	0
850	Prevalencia de infección reciente por dengue en San Mateo, Anzoategui, Venezuela, 2007- 2008	0	0	0	1
851	Prevalencia de síndromes febriles en la vigilancia del dengue.: Ciudad de La Habana, 2007	0	0	0	1
852	Prevenção da dengue: a informação em foco	0	0	0	1
853	Prevenção e controle do dengue: uma revisão de estudos sobre conhecimentos, crenças e práticas da população	0	0	0	1
854	Primeiro registro de Aedes (Stegomyia) albopictus no Estado do Ceará, Brasil	1	0	0	0
855	Production of intravenous human dengue immunoglobulin from brazilian-blood donors	0	0	1	0
856	Produtividade de criadouros de Aedes albopictus no Vale do Paraíba, SP, Brasil	1	0	0	0
857	Profile of circulating levels of IL-1Ra, CXCL10/IP-10, CCL4/MIP-1 beta and CCL2/MCP-1 in dengue fever and parvovirosis	0	1	0	0
858	Progressão da circulação do vírus do dengue no Estado da Bahia, 1994-2000	0	0	0	1
859	Prophylactic platelets in dengue: Survey responses highlight lack of an evidence base	0	0	1	0
860	Propiedades biológicas de cepas de dengue virus-3 aisladas durante la epidemia ocurrida en La Habana, 2001-2002	0	1	0	0
861	Propiedades biológicas de cepas de virus dengue serotipo 2 aisladas durante la epidemia en Santiago de Cuba, 1997	0	1	0	0
862	Propiedades biológicas de cepas venezolanas de DENV-2 aisladas de pacientes con fiebre de dengue y fiebre hemorrágica del dengue	0	1	0	0
863	Protection against dengue type 2 virus induced in mice immunized with a DNA plasmid encoding the non-structural 1 (NS1) gene fused to the tissue plasminogen activator signal sequence	0	1	0	0
864	Protective immunity to DENV2 after immunization with a recombinant NS1 protein using a genetically detoxified heat-labile toxin as an adjuvant	0	1	0	0
865	Psychiatry disorders and dengue Is there a relationship?	0	0	1	0
866	Pulmonary hemorrhage syndrome associated with dengue fever, High-resolution computed tomography findings: A case report	0	0	1	0
867	Quality of life among adults with confirmed dengue in Brazil	0	0	1	0
868	Quantification of dengue virus type 3 RNA in fatal and non-fatal cases in Brazil, 2002	0	0	1	0
869	Rapid subtyping of dengue virus serotypes 1 and 4 by restriction site-specific PCR	0	1	0	0
870	Recent and future environmental suitability to dengue fever in Brazil using species distribution model	0	0	0	1
871	Reciprocal tripartite interactions between the Aedes aegypti midgut microbiota, innate immune system and dengue virus influences vector competence	1	0	0	0
872	Recombinant dengue 2 virus NS3 protein conserves structural antigenic and immunological properties relevant for dengue vaccine design	0	1	0	0
873	Recombinant envelope protein-based enzyme immunoassay for IgG antibodies is comparable to neutralization tests for epidemiological studies of dengue infection	0	1	0	0
874	Recombinant plasmid expressing a truncated dengue-2 virus E protein without co-expression of prM protein induces partial protection in mice	0	1	0	0
875	Recombinant polypeptide antigen-based immunoglobulin G enzyme-linked immunosorbent assay for serodiagnosis of dengue	0	1	0	0
876	Recomendações para o manejo de pacientes com formas graves de dengue	0	0	1	0
877	Reduced oviposition of Aedes aegypti gravid females in domestic containers with predatory fish	1	0	0	0
878	Reduced thrombin formation and excessive fibrinolysis are associated with bleeding complications in patients with dengue fever: A case-control study comparing dengue fever patients with and without bleeding manifestations	0	1	0	0
879	Refolded dengue virus type 2 NS1 protein expressed in Escherichia coli preserves structural and immunological properties of the native protein	0	1	0	0
880	Regional and dynamics characteristics of dengue in Brazil: a retrospective study	0	0	0	1
881	Registration of the ocurrence of Aedes albopictus in an urban zone in Manaus, Amazonas, Brazil [Registro da ocorrência de Aedes albopictus em área urbana do município de Manaus, Amazonas]	1	0	0	0
882	Regulation of inflammatory chemokine receptors on blood T cells associated to the circulating versus liver chemokines in dengue fever	0	1	0	0
883	Regulation of T lymphocyte apoptotic markers is associated to cell activation during the acute phase of dengue	0	1	0	0
884	Relevance of differentiating between residential and non-residential premises for surveillance and control of Aedes aegypti in Rio de Janeiro, Brazil	1	0	0	0
885	Reliability of dengue mortality data in two national health information systems, Brazil, 2000-2005 [Análise da concordância dos dados de mortalidade por dengue em dois sistemas nacionais de informação em saúde, Brasil, 2000-2005]	0	0	0	1
886	Reliability of the final dengue diagnosis in the epidemic occurring in Rio de Janeiro, Brazil, 2001-2002 [Confiabilidade do diagnóstico final de dengue na epidemia 2001-2002 no Município do Rio de Janeiro, Brasil]	0	0	0	1
887	Reliable classifier to differentiate primary and secondary acute dengue infection based on IgG ELISA	0	0	1	0
888	Representações dos agentes de combate ao Aedes aegypti sobre a estratégia de retirada do inseticida nas ações de controle do vetor	0	0	0	1
889	Representações sobre dengue, seu vetor e ações de controle por moradores do município de São Sebastião, litoral Norte do Estado de São Paulo, Brasil	0	0	0	1
890	Representações sociais sobre dengue: reflexões sobre a mediação da informação em saúde pública	0	0	0	1
891	Representações sociais sobre relações entre vasos de plantas e o vetor da dengue	0	0	0	1
892	Residual effect of two Bacillus thuringiensis var. israelensis products assayed against Aedes aegypti (Diptera: Culicidae) in laboratory and outdoors at Rio De Janeiro, Brazil	1	0	0	0
893	Resistance of Aedes aegypti from the State of Sao Paulo, Brazil, to organophosphates insecticides	1	0	0	0
894	Resistance of Aedes aegypti to organophosphates in several municipalities in the state of Rio de Janeiro and Espirito Santo, Brazil	1	0	0	0
895	Resistance of Aedes aegypti to temephos and adaptive disadvantages	1	0	0	0
896	Responsabilização do outro: discursos de enfermeiros da Estratégia Saúde da Família sobre ocorrência de dengue	0	0	0	1
897	Resposta humoral ao vírus dengue em mães/filhos: relação com a sequência de Möbius	0	1	0	0
898	Results of activities encouraging community participation in dengue control in an outlying neighborhood of São José do Rio Preto, São Paulo, and the relationship between the population's knowledge and habits [Avaliação dos resultados de atividades de incentivo à participação da comunidade no controle da dengue em um bairro periférico do Município de São José do Rio Preto, São Paulo, e da relação …	0	0	0	1
899	Retrospective study on dengue fatal cases	0	0	0	1
900	Retrospective study on dengue in Fortaleza, state of Ceara, Brazil	0	0	0	1
901	Revisão sistemática sobre estudos de espacialização da dengue no Brasil	0	0	0	1
902	Rhabdomyolysis associated with dengue fever in a lupic patient	0	0	1	0
903	Risk estimates of dengue in travelers to dengue endemic areas using mathematical models	0	0	0	1
904	Risk factors associated with an outbreak of dengue fever in a favela in Fortaleza, north-east Brazil	0	0	0	1
905	Risk factors associated with death in Brazilian children with severe dengue: A case-control study	0	0	0	1
906	Risk factors for dengue virus infection in rural Amazonia: Population-based cross-sectional surveys	0	0	0	1
907	Risk factors for the incidence of dengue virus infection in preschool children	0	0	0	1
908	Risk of Dengue for Tourists and Teams during the World Cup 2014 in Brazil	0	0	0	1
909	Risk of dengue occurrence based on the capture of gravid aedes aegypti females using mosquiTRAP	1	0	0	0
910	Risk of symptomatic dengue for foreign visitors to the 2014 FIFA world cup in Brazil	0	0	1	0
911	Role of the Chemokine Receptors CCR1, CCR2 and CCR4 in the Pathogenesis of Experimental Dengue Infection in Mice	0	1	0	0
912	Rotenoids from tephrosia toxicaria with larvicidal activity against aedes aegypti, the main vector of dengue fever	1	0	0	0
913	Saúde pública, urbanização e dengue no Brasil	0	0	0	1
914	Scale-free network of a dengue epidemic	0	0	0	1
915	Scaling of Stochasticity in Dengue Hemorrhagic Fever Epidemics	0	0	0	1
916	Screening of Dengue Virus Antiviral Activity of Marine Seaweeds by an In Situ Enzyme-Linked Immunosorbent Assay	0	1	0	0
917	Seasonal and nonseasonal dynamics of Aedes aegypti in Rio de Janeiro, Brazil: Fitting mathematical models to trap data	1	0	0	0
918	Seasonal dynamics of Aedes aegypti (Diptera: Culicidae) in the northernmost state of Brazil: A likely port-of-entry for dengue virus 4	1	0	0	0
919	Seasonal population dynamics and the genetic structure of the mosquito vector Aedes aegypti in Sao Paulo, Brazil	1	0	0	0
920	Secondary dengue infection in schoolchildren in a dengue endemic area in the state of Rio de Janeiro, Brazil.	0	0	0	1
921	Secretome of HepG2 cells infected with dengue virus: Implications for pathogenesis	0	1	0	0
922	Selective inhibitors of digestive enzymes from Aedes aegypti larvae identified by phage display	1	0	0	0
923	Self-organized critical phenomenon as a q-exponential decay - Avalanche epidemiology of dengue	0	0	0	1
924	Sensitivity and specificity of the World Health Organization dengue classification schemes for severe dengue assessment in children in Rio de Janeiro	0	0	1	0
925	Sensitivity and specificity of three ELISA-based assays for discriminating primary from secondary acute dengue virus infection	0	0	1	0
926	Sensorineural hearing loss in hemorrhagic dengue?	0	0	1	0
927	Serological diagnosis of dengue and yellow fever infections in suspected cases from Pará State, Brazil, 1999 [Diagnóstico sorológico de infecções por dengue e febre amarela em casos suspeitos no Estado do Pará, Brasil, 1999]	0	0	0	1
928	Serological screening and the influence of dengue awareness on patients from SUS specialty laboratory [Triagem sorológica e influência do conhecimento sobre a dengue em pacientes do ambulatório de especialidades do SUS]	0	0	0	1
929	Seroprevalence and risk factors for dengue infection in socio-economically distinct areas of Recife, Brazil	0	0	0	1
930	Seroprevalence and seroconversion of dengue and implications for clinical diagnosis in amazonian children	0	0	0	1
931	Serum angiopoietin-2 and soluble VEGF receptor 2 are surrogate markers for plasma leakage in patients with acute dengue virus infection	0	0	1	0
932	Severe coinfection of melioidosis and dengue fever in Northeastern Brazil: First case report [Coinfecção grave de melioidose e dengue no Nordeste do Brasil: Primeiro caso]	0	0	1	0
933	Severe hepatitis and jaundice during the evolution of dengue virus infection: Case report [Hepatite grave e icterícia durante a evolução de infecção pelo vírus da dengue: Relato de caso]	0	0	1	0
934	Severe oral manifestation of dengue viral infection: A rare clinical description	0	0	1	0
935	Sharing experiences: Towards an evidence based model of dengue surveillance and outbreak response in Latin America and Asia	0	0	0	1
936	Short report: Application of an alternative Aedes species (Diptera : Culicidae) surveillance method in Botucatu City, Sao Paulo, Brazil	1	0	0	0
937	Short report: High mobility group box 1 protein as an auxiliary biomarker for dengue diagnosis	0	1	0	0
938	Short report: Severe thrombotic events associated with dengue fever, Brazil	0	0	1	0
939	Silencing of P-glycoprotein increases mortality in temephos-treated Aedes aegypti larvae	1	0	0	0
940	Simplifying the sampling method for evaluating the larval density of Aedes aegypti in Brazil	1	0	0	0
941	Simulando manejo de Aedes aegypti (Diptera: Culicidae) y sus efectos en una epidemia de dengue	1	0	0	0
942	Simultaneous circulation of all four dengue serotypes in Manaus, State of Amazonas, Brazil in 2011	0	0	0	1
943	Simultaneous infection with dengue 1 and 2 in a Brazilian patient	0	0	1	0
944	Single nucleotide polymorphisms in candidate genes and dengue severity in children: A case-control, functional and meta-analysis study	0	0	1	0
945	Single-tube nested PCR using immobilized internal primers for the identification of dengue virus serotypes	0	1	0	0
946	Social media monitoring: The Dengue e-Monitor	0	0	0	1
947	Social representations concerning dengue, dengue vectors, and control activities among residents of Sao Sebastiao on the northern coast of Sao Paulo State, Brazil	1	0	0	0
948	Social-environmental factors that may have contributed for proliferation of dengue in Umuarama city, state of Paraná [Fatores sociais e ambientais que podem ter contribuído para a proliferação da dengue em Umuarama, estado do Paraná]	0	0	0	1
949	Socio-demographic factors and the dengue fever epidemic in 2002 in the State of Rio de Janeiro, Brazil [Indicadores sócio-demográficos e a epidemia de dengue em 2002 no Estado do Rio de Janeiro, Brasil]	0	0	0	1
950	Socio-Environmental Indicators for Dengue Surveillance in the Local Level	0	0	0	1
951	Space-time description of dengue epidemic in Cruzeiro, SP, in 2006 and 2011	0	0	0	1
952	Space-time evolution of dengue fever and temperature-rainfall variation in the State of Paraná: A geographical approach [Evolução espaço-temporal da dengue e variação termo-pluviométrica no Paraná: Uma abordagem geográfica]	0	0	0	1
953	Spatial analysis of Aedes aegypti larval distribution in the Ilha do Governador neighborhood of Rio de Janeiro, Brazil [Análise da distribuição espacial de larvas de Aedes aegypti na Ilha do Governador, Rio de Janeiro, Brasil.]	1	0	0	0
954	Spatial analysis of distribution of dengue cases in Espírito Santo, Brazil, in 2010: use of Bayesian model	0	0	0	1
955	Spatial and statistical methodologies to determine the distribution of dengue in Brazilian municipalities and relate incidence with the health vulnerability index	0	0	0	1
956	Spatial correlation of incidence of dengue with socioeconomic, demographic and environmental variables in a Brazilian city	0	0	0	1
957	Spatial distribution and breeding site characteristics of Aedes albopictus and Aedes aegypti in Fortaleza, State of Ceara	1	0	0	0
958	Spatial distribution and esterase activity in populations of Aedes (Stegomyia) aegypti (Linnaeus) (Diptera: Culicidae) resistant to temephos	1	0	0	0
959	SPATIAL DISTRIBUTION OF DENGUE IN THE CITY OF CRUZEIRO, SAO PAULO STATE, BRAZIL: USE OF GEOPROCESSING TOOLS	0	0	0	1
960	Spatial distribution of dengue incidence and socio-environmental conditions in Campinas, Sao Paulo State, Brazil, 2007	0	0	0	1
961	Spatial Distribution of the Risk of Dengue and the Entomological Indicators in Sumare, State of Sao Paulo, Brazil	1	0	0	0
962	Spatial distribution of the risk of dengue fever in southeast Brazil, 2006-2007	0	0	0	1
963	Spatial distributionof dengue disease in municipality of Mossoró, Rio Grande do Norte, using the Geographic Information System [Distribuição espacial da dengue no município de Mossoró, Rio Grande do Norte, utilizando o Sistema de Informação Geográfica]	0	0	0	1
964	Spatial evaluation and modeling of dengue seroprevalence and vector density in Rio de Janeiro, Brazil	1	0	0	0
965	Spatial heterogeneity of dengue fever in local studies, City of Niteroi, Southeastern Brazil	0	0	0	1
966	Spatial mapping of gene expression in the salivary glands of the dengue vector mosquito, aedes aegypti	1	0	0	0
967	Spatial modeling of dengue and socio-environmental indicators in the city of Rio de Janeiro, Brazil	0	0	0	1
968	Spatial point analysis based on dengue surveys at household level in central Brazil	0	0	0	1
969	Spatial vulnerability to dengue in a Brazilian urban area during a 7-year surveillance	0	0	0	1
970	Spatio-temporal correlation networks of dengue in the state of Bahia	0	0	0	1
971	Spatio-temporal modelling of climate-sensitive disease risk: Towards an early warning system for dengue in Brazil	0	0	0	1
972	Spatio-Temporal Tracking and Phylodynamics of an Urban Dengue 3 Outbreak in Sao Paulo, Brazil	0	0	0	1
973	Spatiotemporal dynamics of DENV-2 Asian-American genotype lineages in the Americas	0	0	0	1
974	Specific dengue transmission conditions at the local level: a study in Itaipu, Niteroi, Rio de Janeiro State, Brazil	0	0	0	1
975	Splenic rupture in dengue hemorrhagic fever: Report of a case and review	0	0	1	0
976	Spontaneous splenic rupture due to dengue fever: Report of two cases	0	0	1	0
977	Spread pattern of the first dengue epidemic in the city of Salvador, Brazil	0	0	0	1
978	Stability, oviposition attraction, and larvicidal activity of binary toxin from Bacillus sphaericus expressed in Escherichia coli	1	0	0	0
979	Standardization and use of an immunoenzymatic method using infected cells as antigens in routine diagnosing of dengue	0	0	0	1
980	Standardized extract of Piper ovatum (Piperaceae) to control Aedes aegypti larvae (Diptera: Culicidae)	1	0	0	0
981	Stereochemical features of the envelope protein Domain III of dengue virus reveals putative antigenic site in the five-fold symmetry axis	0	1	0	0
982	Stochastic dynamics of dengue epidemics	0	0	0	1
983	String literature as an educational strategy in dengue prevention [Literatura de cordel como estratégia educativa para prevenção da dengue]	0	0	0	1
984	Structure and dynamics of the monomer of protein E of dengue virus type 2 with unprotonated histidine residues	0	1	0	0
985	Structure of an Odorant-Binding Protein from the Mosquito Aedes aegypti Suggests a Binding Pocket Covered by a pH-Sensitive "Lid"	1	0	0	0
986	Structure-activity relationships of eugenol derivatives against Aedes aegypti (Diptera: Culicidae) larvae	1	0	0	0
987	Study of the distribution and abundance of the eggs of Aedes aegypti and Aedes albopictus according to the habitat and meteorological variables, municipality of Sao Sebastiao, Sao Paulo State, Brazil	1	0	0	0
988	Study of the relationship between Aedes (Stegomyia) aegypti egg and adult densities, dengue fever and climate in Mirassol, state of Sao Paulo, Brazil	1	0	0	0
989	Substrate specificity of recombinant dengue 2 virus NS2B-NS3 protease: Influence of natural and unnatural basic amino acids on hydrolysis of synthetic fluorescent substrates	0	1	0	0
990	Subversion of early innate antiviral responses during antibody-dependent enhancement of Dengue virus infection induces severe disease in immunocompetent mice	0	1	0	0
991	Surveillance and active search system for suspect cases of hemorrhagic dengue in Ribeirao Preto, Sao Paulo [Vigilancia e busca ativa de casos suspeitos de dengue hemorragico em Ribeirao Preto, Sao Paulo]	0	0	0	1
992	Survey of cyclopids (Crustacea, Copepoda) in Brazil and preliminary screening of their potential as dengue vector predators	1	0	0	0
993	Survival of Betta splendens fish (Regan, 1910) in domestic water containers and its effectiveness in controlling Aedes aegypti larvae (Linnaeus, 1762) in Northeast Brazil	1	0	0	0
994	Survival of larvivorous fish used for biological control of Aedes aegypti (Diptera: Culicidae) combined with different larvicides	1	0	0	0
995	Survival of larvivorous fish used for biological control of Aedes aegypti larvae in domestic containers with different chlorine concentrations	1	0	0	0
996	Susceptibility of adult Aedes aegypti (Diptera: Culicidae) to infection by Metarhizium anisopliae and Beauveria bassiana: Prospects for Dengue vector control	1	0	0	0
997	Susceptibility of adult female Aedes aegypti (Diptera: Culicidae) to the entomopathogenic fungus Metarhizium anisopliae is modified following blood feeding	1	0	0	0
998	Susceptibility of Aedes aegypti (L) to the insect growth regulators diflubenzuron and methoprene in Uberlandia, State of Minas Gerais	1	0	0	0
999	Susceptibility of Aedes aegypti to temephos and cypermethrin insecticides, Brazil [Susceptibilidade de Aedes aegypti aos inseticidas temephos e cipermetrina, Brasil]	1	0	0	0
1000	Susceptibility of urban and rural populations of Aedes albopictus from Sao Paulo State, Brazil, to infection by dengue-1 and -2 viruses	1	0	0	0
1001	Sustained Reduction of the Dengue Vector Population Resulting from an Integrated Control Strategy Applied in Two Brazilian Cities	1	0	0	0
1002	Sweeping method to scan breeding places for dengue and urban yellow fever vectors	1	0	0	0
1003	SYBR green and TaqMan real-time PCR assays are equivalent for the diagnosis of dengue virus type 3 infections	0	1	0	0
1004	Symmetry methods in mathematical modeling of Aedes aegypti dispersal dynamics	1	0	0	0
1005	SYNDROMIC SURVEILLANCE: ETIOLOGIC STUDY OF ACUTE FEBRILE ILLNESS IN DENGUE SUSPICIOUS CASES WITH NEGATIVE SEROLOGY. BRAZIL, FEDERAL DISTRICT, 2008	0	0	1	0
1006	Synergistic Interactions between the NS3(hel) and E Proteins Contribute to the Virulence of Dengue Virus Type 1	0	1	0	0
1007	Synergistic larvicidal effect and morphological alterations induced by ethanolic extracts of Annona muricata and Piper nigrum against the dengue fever vector Aedes aegypti	1	0	0	0
1008	Synthesis, activity, and QSAR studies of tryptamine derivatives on third-instar larvae of aedes aegypti linn	1	0	0	0
1009	Synthetic 1,4-pyran naphthoquinones are potent inhibitors of dengue virus replication	0	1	0	0
1010	System for acquisition and processing of ovitraps images to fight dengue [Sistema de aquisição e processamento de imagens de ovitrampas para o combate a dengue]	1	0	0	0
1011	System identification and prediction of dengue fever incidence in Rio de Janeiro	0	0	0	1
1012	Targeting the Non-structural Protein 1 from Dengue Virus to a Dendritic Cell Population Confers Protective Immunity to Lethal Virus Challenge	0	1	0	0
1013	Temporal abundance of Aedes aegypti in Manaus, Brazil, measured by two trap types for adult mosquitoes	1	0	0	0
1014	Temporal analysis of the relationship between dengue and meteorological variables in the city of Rio de Janeiro, Brazil, 2001-2009	0	0	0	1
1015	Temporal distribution of aedes aegypti in different districts of Rio De Janeiro, Brazil, measured by two types of traps	1	0	0	0
1016	Temporal evolution of dengue fever in Ribeirao Preto, Sao Paulo State, 1994-2003	0	0	0	1
1017	Temporal genetic structure of major dengue vector Aedes aegypti from Manaus, Amazonas, Brazil	1	0	0	0
1018	Temporal relationship between environmental factors and the occurrence of dengue fever	0	0	0	1
1019	Temporal-spatial risk model to identify areas at high-risk for occurrence of dengue fever	0	0	0	1
1020	Testing fungus impregnated cloths for the control of adult Aedes aegypti under natural conditions	1	0	0	0
1021	The Aedes aegypti larval transcriptome: A comparative perspective with emphasis on trypsins and the domain structure of peritrophins	1	0	0	0
1022	The antioxidant role of xanthurenic acid in the Aedes aegypti midgut during digestion of a blood meal	1	0	0	0
1023	The antiviral activity of sulfated polysaccharides against dengue virus is dependent on virus serotype and host cell	0	1	0	0
1024	The burden of dengue: Jundiai, Brazil - January 2010	0	0	0	1
1025	The combination of the entomopathogenic fungus Metarhizium anisopliae with the insecticide Imidacloprid increases virulence against the dengue vector Aedes aegypti (Diptera: Culicidae)	1	0	0	0
1026	The combined action of phytolarvicides for the control of dengue fever vector, Aedes aegypti	1	0	0	0
1027	The component of Carica papaya seed toxic to A-aegypti and the identification of tegupain, the enzyme that generates it	0	1	0	0
1028	The control of Aedes aegypti for water access in households: Case studies towards a school-based education programme through the use of net covers	1	0	0	0
1029	The dengue vector aedes aegypti contains a functional high mobility group box 1 (HMGB1) protein with a unique regulatory C-terminus	1	0	0	0
1030	The dengue virus nonstructural protein 1 (NS1) increases NF-kappa B transcriptional activity in HepG2 cells	0	1	0	0
1031	The development of an early warning system for climate-sensitive disease risk with a focus on dengue epidemics in Southeast Brazil	0	0	0	1
1032	The difficult interface between vector control and primary care: insertion of dengue fever vector control agents into health teams at the primary health centers in Sao Jose do Rio Preto, Sao Paulo, Brazil	1	0	0	0
1033	The disordered N-terminal region of dengue virus capsid protein contains a lipid-droplet-binding motif	0	1	0	0
1034	The dynamics of dengue virus serotype 3 introduction and dispersion in the state of Bahia, Brazil	0	0	0	1
1035	The Effect of Water Quality in the Life Cycle and in the Attraction for the Egg Oviposition of Aedes aegypti (L.) (Diptera: Culicidae)	1	0	0	0
1036	The efficacy of a chitin synthesis inhibitor against field populations of organophosphate-resistant Aedes Aegypti in Brazil	1	0	0	0
1037	The enzyme 3-hydroxykynurenine transaminase as potential target for 1,2,4-oxadiazoles with larvicide activity against the dengue vector Aedes aegypti	1	0	0	0
1038	The epidemic of dengue and hemorrhagic dengue fever in the city of Rio de Janeiro, 2001/2002 [A epidemia de dengue/dengue hemorrágico no município do Rio de Janeiro, 2001/2002]	0	0	0	1
1039	The factors associated with the occurrence of immature forms of Aedes aegypti in Ilha do Governador, Rio de Janeiro, Brazil [Fatores associados à ocorrência de formas imaturas de Aedes aegypti na Ilha do Governador, Rio de Janeiro, Brasil.]	1	0	0	0
1040	The impact of dengue on liver function as evaluated by aminotransferase levels	0	0	0	1
1041	The impact of transgenic mosquitoes on dengue virulence to humans and mosquitoes	0	1	0	0
1042	The incident of dengue in Parana and Curitiba, Brazil. A climatic condition approach for the period 1995 - 2002 [L'incidence de la dengue dans le Parana et a Curitiba/Bresil: Approche climatologique de la periode 1995-2002]	0	0	0	1
1043	The incorporation of activities to control dengue by community health agents	0	0	0	1
1044	The influence of climate variables on dengue in Singapore	0	0	0	1
1045	The Influence of Dengue Virus Serotype-2 Infection on Aedes aegypti (Diptera: Culicidae) Motivation and Avidity to Blood Feed	1	0	0	0
1046	The influence of local environment on the aging and mortality ofAedes aegypti (L.): Case study in Fortaleza-CE, Brazil	1	0	0	0
1047	The invasion of urban forest by dengue vectors in Rio de Janeiro	1	0	0	0
1048	The larvicidal activity of Agave sisalana against L4 larvae of Aedes aegypti is mediated by internal necrosis and inhibition of nitric oxide production	1	0	0	0
1049	The ocurrence of dengue and weather changes in brazil: A systematic review [A ocorrência da dengue e variações meteorológicas no brasil: Revisão sistemática]	0	0	0	1
1050	The pathology of severe dengue in multiple organs of human fatal cases: Histopathology, ultrastructure and virus replication	0	0	1	0
1051	The potential of Metarhizium anisopliae and Beauveria bassiana isolates for the control of Aedes aegypti (Diptera: Culicidae) larvae	1	0	0	0
1052	The role of seasonality and import in a minimalistic multi-strain dengue model capturing differences between primary and secondary infections: Complex dynamics and its implications for data analysis	0	0	0	1
1053	The spatial distribution of Aedes aegypti and Aedes albopictus in a transition zone, Rio de Janeiro, Brazil	1	0	0	0
1054	The susceptibility of Aedes aegypti populations displaying temephos resistance to Bacillus thuringiensis israelensis: A basis for management	1	0	0	0
1055	The Synergistic Effect of Combined Immunization with a DNA Vaccine and Chimeric Yellow Fever/Dengue Virus Leads to Strong Protection against Dengue	0	1	0	0
1056	The use of andiroba Carapa guianensis as larvicide against Aedes albopictus	1	0	0	0
1057	The use of reverse transcription-polymerase chain reaction (RT-PCR) for the rapid detection and identification of dengue virus in an endemic region: A validation study	0	1	0	0
1058	The wMel Wolbachia strain blocks dengue and invades caged Aedes aegypti populations	1	0	0	0
1059	The wMelPop strain of Wolbachia interferes with dopamine levels in Aedes aegypti	1	0	0	0
1060	Theoretical impact of insecticide-impregnated school uniforms on dengue incidence in Thai children	0	1	0	0
1061	Therapeutic opportunities in dengue infection	0	0	1	0
1062	Threat of Dengue to Blood Safety in Dengue-Endemic Countries	0	0	0	1
1063	Threshold conditions for a non-autonomous epidemic system describing the population dynamics of dengue	0	0	0	1
1064	Thrombocytopenia in patients with dengue virus infection in the Brazilian Amazon	0	0	1	0
1065	Time series analysis of dengue incidence in Rio de Janeiro, Brazil	0	0	0	1
1066	Toward an early warning system for dengue prevention: Modeling climate impact on dengue transmission	0	0	0	1
1067	Toxic Activity of Bacillus thuringiensis Isolates to Aedes aegypti (L.) (Diptera: Culicidae) Larvae	1	0	0	0
1068	Toxic effects on and structure-toxicity relationships of phenylpropanoids, terpenes, and related compounds in Aedes aegypti larvae	1	0	0	0
1069	Transient reticular gallbladder wall thickening in severe Dengue fever: A reliable sign of plasma leakage	0	1	0	0
1070	Treinta años después de la epidemia cubana de dengue hemorrágico en 1981	0	0	0	1
1071	Trypsin-like serine peptidase profiles in the egg, larval, and pupal stages of Aedes albopictus	1	0	0	0
1072	Twenty Years of DENV-2 Activity in Brazil: Molecular Characterization and Phylogeny of Strains Isolated from 1990 to 2010	0	1	0	0
1073	Two-Dimensional Difference Gel Electrophoresis (DiGE) analysis of plasmas from dengue fever patients	0	1	0	0
1074	Ultrastructural alterations in larvae of Aedes aegypti subject to labdane diterpene isolated from Copaifera reticulata (Leguminosae) and a fraction enriched with tannins of Magonia pubescens (Sapindaceae) [Alterações ultraestruturais em larvas de Aedes aegypti submetidas ao diterpeno labdano, isolado de Copaifera reticulata (Leguminosae), e à uma fração rica em taninos de magonia pubescens (Sapin…	1	0	0	0
1075	Ultrastructural aspects of the dengue virus (flavivirus) particle morphogenesis	0	1	0	0
1076	Um modelo bayesiano para investigação de sobremortalidade durante epidemia de dengue na Região Metropolitana do Rio de Janeiro, Brasil, 2007-2008	0	0	0	1
1077	Um modelo para a dengue com influência sazonal	0	0	0	1
1078	Uncaria tomentosa alkaloidal fraction reduces paracellular permeability, il-8 and ns1 production on human microvascular endothelial cells infected with dengue virus	0	1	0	0
1079	Uncertainties Regarding Dengue Modeling in Rio de Janeiro, Brazil	0	0	0	1
1080	Underreporting of Dengue-4 in Brazil Due to Low Sensitivity of the NS1 Ag Test in Routine Control Programs	0	0	0	1
1081	Undesirable consequences of insecticide resistance following Aedes aegypti control activities due to a dengue outbreak	1	0	0	0
1082	Updating of the distribution of Aedes albopictus in Brazil (1997-2002)	1	0	0	0
1083	Updating the geographical distribution and frequency of Aedes albopictus in Brazil with remarks regarding its range in the Americas	1	0	0	0
1084	Urbanization and dengue ecology [Urbanização e ecologia do dengue.]	0	0	0	1
1085	Use of an Immunoglobulin G Avidity Test To Discriminate between Primary and Secondary Dengue Virus Infections	0	0	1	0
1086	Use of temephos for control of field population of Aedes aegypti in Americana São Paulo, Brazil	1	0	0	0
1087	Usefulness and applicability of the revised dengue case classification by disease: Multi-centre study in 18 countries	0	0	1	0
1088	Uses and influence of health evaluation in two studies on the Brazilian National Dengue Fever Control Program	0	0	1	0
1089	Variation in Aedes aegypti (Diptera: Culicidae) container productivity in a slum and a suburban district of Rio de Janeiro during dry and wet seasons	1	0	0	0
1090	Variation in Aedes aegypti (Linnaeus) (Diptera, Culicidae) infestation in artificial containers in Caxias, State of Maranhao, Brazil	1	0	0	0
1091	Variáveis socioeconômicas e a transmissão de dengue	0	0	0	1
1092	Vector control measures failed to affect genetic structure of Aedes aegypti in a sentinel metropolitan area of Brazil	1	0	0	0
1093	Vector densities that potentiate Dengue outbreaks in a Brazilian city	1	0	0	0
1094	Vigilância entomológica e controle de vetores do dengue	0	0	0	1
1095	Virological surveillance for early warning of dengue epidemics in the State of Rio de Janeiro, Brazil	0	0	0	1
1096	Voronoi distance based prospective space-time scans for point data sets: A dengue fever cluster analysis in a southeast Brazilian town	0	1	0	0
1097	Vulnerabilidad espacial al dengue: Una aplicación de los sistemas de información geográfica en el municipio Playa de Ciudad de La Habana	0	0	0	1
1098	Vírus dengue em larvas de Aedes aegypti e sua dinâmica de infestação, Roraima, Brasil	1	0	0	0
1099	Why dengue and yellow fever coexist in some areas of the world and not in others?	0	0	0	1
1100	Wild dengue virus types 1, 2 and 3 viremia in rhesus monkeys	0	1	0	0
1101	Will people change their vector-control practices in the presence of an imperfect dengue vaccine?	1	0	0	0
1102	Wolbachia infection reduces blood-feeding success in the dengue fever mosquito, Aedes aegypti	1	0	0	0
1103	Wolbachia uses host microRNAs to manipulate host gene expression and facilitate colonization of the dengue vector Aedes aegypti	1	0	0	0
1104	Worldwide Spread of Dengue Virus Type 1	0	0	0	1
1105	¿Por qué y cómo mueren los niños con dengue?	0	0	1	0
1106	É possível identificar a dengue em crianças a partir do critério de caso suspeito preconizado pelo Ministério da Saúde?	0	0	0	1
